# Supplementary material for: SUMOylation disassembles the tetrameric pyruvate kinase M2 to block myeloid differentiation of leukemia cells
Source: Cell Death Dis. 2021 Jan 20;12(1):101. doi: 10.1038/s41419-021-03400-9 (PMC7817830; doi:10.1038/s41419-021-03400-9)
Supplement: Supplementary file 2 — supplemental table 1 [file 41419_2021_3400_MOESM2_ESM.xlsx]

## Sheet: NB4
PG.ProteinGroups	Control1	Control2	Control3	shPKM2-1	shPKM2-2	shPKM2-3
A0A024QZ33;Q9H0G5	39841	Filtered	32560.5	32104.5	35232.8	Filtered
A0A024QZB8;A0A0A0MRC7;A0A0D9SFH9;A0A1B0GV71;A0A1B0GW34;A0A1B0GWD3;B4DFF3;O95086;Q13286;Q2TA70	85101.8	42844.8	34092.4	65451.1	35353	28779.6
A0A024R0T9;K7ER74;P02655;Q6P163	74043.9	105365	Filtered	94069.7	Filtered	Filtered
A0A024R161	87003.9	Filtered	Filtered	104605	Filtered	Filtered
A0A024R442;E7ETB3;Q9ULA0	358399	325165	363537	346368	374800	513656
A0A024R4E5	1.05689e+06	841583	915035	1048288	918849	922719
A0A024R4M0;P46781	1.17567e+06	3610770	3.45024e+06	1384382	3.58942e+06	3.5351e+06
A0A024R644;A0A0A0MRU5;A0A1B0GWI2;O75503	45884.2	86874.8	473170	50434.5	418540	347623
A0A024R7E8;K7EMV4;K7EN05;K7EPC8;K7EQ44;P60002	114873	43776	77414	124963	79738.6	62020.1
A0A024R7P0;O14593	9942.41	Filtered	Filtered	13925	Filtered	Filtered
A0A024R7W5;A0A087WY31;A0A087X0Q1;Q7Z739	125638	115156	126728	163732	135460	161787
A0A024RA52;P25787	1.64604e+06	683295	659823	1.72462e+06	707824	651925
A0A024RAC6;Q14241	30041.4	66761	78160	27893.6	68854.7	475649
A0A024RCQ8;A0A0G2JH76;A0A0G2JHB6;A0A0G2JIU6;A0A0G2JK02;A0A0G2JKR3;A0A0G2JLA3;A0A0G2JLL3;A0A140T8X7;A0A140T9Y1;G8JLL2;Q9UMR5	Filtered	Filtered	42902	66391.4	32413.5	29882.7
A0A024RCR6;A0A0G2JK23;P46379	654185	589389	678116	550683	596240	678130
A0A067XG54;Q8NB49	29297.8	Filtered	15007.5	10826.8	18577.9	Filtered
A0A075B6E4;A0A0A6YYI5;G5E9M7;G5E9M9;Q14135	34390.8	20531	Filtered	14836.4	25251.4	17123.6
A0A075B6T1;Q9C0C7	40358.7	22862.8	7349.19	27413.3	Filtered	7149.8
A0A075B6X5	Filtered	315500	263640	Filtered	313850	270633
A0A075B749;A0A087WVF8;A0A087WX83;A0A0A0MRM1;Q5VU43	13473.4	352417	763711	16568.4	Filtered	Filtered
A0A075B780	36456.7	Filtered	Filtered	38982.9	23282.8	21740.8
A0A075B7E7;Q6ZWK4	98136.2	214184	167149	31395.4	115606	121537
A0A075B7G4;E9PN20;Q8IYB9	80516	37362.1	Filtered	82782.4	4252.48	3569.65
A0A087WSV8;P80303	240392	405741	452976	238174	371506	464956
A0A087WSW9;A0A087WSY9;Q16881	796389	562654	599723	849473	580310	602944
A0A087WT12;A0A087X2I2;K7ERP4;P36969	188452	180668	177873	77920	174831	180799
A0A087WT20;Q9NV06	121794	206515	215336	129951	150464	157130
A0A087WT44;P30519	412871	103419	98875.4	303999	118345	123055
A0A087WT84;Q9H9V9	15823.5	Filtered	Filtered	Filtered	Filtered	Filtered
A0A087WTA5	34141.2	62324.3	81859.7	18905.7	62538.4	93018.8
A0A087WTI3;A0A087WXF6;F5H5N1;O75251	681893	932338	1.01906e+06	526550	608676	834312
A0A087WTT9;A0A087WX43;A0A096LNJ4;A0A1B0GVW6;D6RE84;Q9NP73	27142.8	28405.1	Filtered	41574.4	58460	Filtered
A0A087WTU9;A0A087WV20;Q8TCU4	Filtered	80083.1	448162	39782.8	85570.5	107605
A0A087WTW0;A0A087WVR3;Q96T88	199589	264256	291222	230698	264512	271181
A0A087WTY7;Q9H227	939019	935668	948825	806716	1.0234e+06	909323
A0A087WU02;Q96RQ1	95262.8	186875	224980	102538	163908	199605
A0A087WU03	66502.7	201957	216823	31369.9	267187	296553
A0A087WU05;A0A087WY48;Q8IY22	Filtered	Filtered	Filtered	Filtered	12288.1	10960.4
A0A087WU07;Q5TGZ0;R4GMM1;R4GNA1	219258	105652	Filtered	164939	Filtered	62848.3
A0A087WU53;Q9H0U3	234135	309878	307526	216888	276814	252620
A0A087WUB9;Q8WYA6	369324	148130	122564	409962	101836	117308
A0A087WUC6;E9PI68;Q15005	657825	465688	496323	670335	275690	457651
A0A087WUE4;A0A0G2JNN3;C9JMY0;Q96PV6	21792.8	32326	47292	25132.1	18851.6	38311.5
A0A087WUE6;Q3T8J9	22473.8	19733.6	17142.8	10437.4	19329.8	22013.7
A0A087WUI6;Q8WXW3	27168.8	48905.8	10944	24113.2	25020	164588
A0A087WUK2;O14979	243230	1.05344e+06	1.28445e+06	856957	1.14323e+06	1.12485e+06
A0A087WUN5;Q96DE5	29379.2	23914.7	25709.1	50360.9	27835.5	17839.6
A0A087WUQ6;P07203	419632	286210	253101	417771	302654	255364
A0A087WUS0;A0A2R8Y849;A0A2R8YD14;E7ETK0;P62847	1.21649e+06	1.03635e+06	757256	881035	907235	889061
A0A087WUT6;O60841	665398	1.21762e+06	1.34577e+06	627167	1.28616e+06	1.35619e+06
A0A087WUW6;A0A087X0G7;A0A087X1B1;Q9Y6K9	47860.3	Filtered	Filtered	61615.5	Filtered	Filtered
A0A087WUW9;Q9NXU5	Filtered	Filtered	Filtered	53789.2	Filtered	Filtered
A0A087WV05;Q99417	562118	17192	Filtered	499778	Filtered	Filtered
A0A087WV69;P56645	95428.6	54331.7	56416.4	65756.1	81363.3	64586.4
A0A087WVA1;P62341;Q6IAK0	32198.3	Filtered	Filtered	18768.1	Filtered	Filtered
A0A087WVA8;Q8IWB9	25993.3	51571.3	36484.8	24955.3	37871	27453.7
A0A087WVD1;Q96B70	13787.9	Filtered	Filtered	Filtered	Filtered	31465.3
A0A087WVF7;Q9NZM3	74805.6	332858	299349	348217	320864	349056
A0A087WVM4;B7ZM99;Q6UB35	159324	182023	193747	204763	190521	204943
A0A087WVQ6;Q00610	2.90315e+06	3.37671e+06	3.26123e+06	3.38721e+06	2989988	2.75554e+06
A0A087WVS8;Q70IA6	782328	205351	315593	230908	214235	278719
A0A087WVT6;Q9BWW4	68744.2	209622	Filtered	73705.4	166506	165004
A0A087WVZ0;Q5TI65;Q9Y5U8	8894.81	Filtered	Filtered	Filtered	Filtered	Filtered
A0A087WVZ6	10260	36084.4	42885.5	8780.9	43880	44706.8
A0A087WW00;C9J9H9;P51668;Q9Y2X8	344998	309423	283088	Filtered	250019	271276
A0A087WW40;Q9Y371	88841.5	50559.1	27769	106940	12080.2	12825.4
A0A087WW43;E7ET33;Q06033;Q0V8M9	Filtered	29448	55498.7	Filtered	Filtered	Filtered
A0A087WW58;Q9C0D9	47679.3	Filtered	Filtered	31421.8	Filtered	Filtered
A0A087WW66	473033	404900	408751	421406	366685	341591
A0A087WW77;Q15334	30759.8	Filtered	57759.9	33378.9	35626.5	67119.7
A0A087WWA3;O60333;Q4R9M9	39384.2	29074.5	22128.7	23593.2	39765.9	48383.8
A0A087WWH3;Q9NZM4	127796	24713.6	33031.7	149101	25510.2	30841.8
A0A087WWI0	100006	Filtered	Filtered	79470.7	Filtered	Filtered
A0A087WWM0	328468	35053	Filtered	524890	41064.3	23618.4
A0A087WWM4;F8WAN9;H0YLV5;H0YMB3;H0YNJ6;Q9P2T1	79840	151860	171364	194900	158798	150281
A0A087WWP4;Q96T37	124421	247828	249986	157828	184356	255637
A0A087WWP8;Q5VWQ0	41559.9	1.60413e+06	1.49776e+06	45442.8	1.97819e+06	1.80842e+06
A0A087WWR2;I3L2Z5;P56270	57370.7	44592.5	102061	56788.8	82771.4	65107.1
A0A087WWS1;Q96FV9	87118.5	54433.1	56532.7	69435.7	103459	52533.6
A0A087WWU8	888582	116370	228533	744905	186317	239497
A0A087WWW8;Q9Y6J0	65015.8	Filtered	16397.9	19831.3	Filtered	10713
A0A087WWW9;O95999	88096.3	134169	129810	153429	138597	100265
A0A087WWY9;Q8TB24	19010.2	6931.32	6402.83	16475.6	107279	Filtered
A0A087WX97;Q9BXK5	76988.8	63270.8	80427.2	72374.7	59033.9	57585.1
A0A087WXC5;E7ESZ7;O95299	212618	96692.4	40327	184098	94595.9	61792.7
A0A087WXF7;A0A0C4DFW2;Q9UK53	33049.7	11816.4	14862.4	14820.2	Filtered	7536.52
A0A087WXF8;A0A0D9SEW3;Q9NP64	33878.8	41903.8	44133.6	61665.9	66850.8	Filtered
A0A087WXK4;Q7Z3F1	21439.5	Filtered	Filtered	87464.4	Filtered	Filtered
A0A087WXK8;Q9H4H8	93731.8	196241	106807	61105.9	117638	79020.7
A0A087WXL3;O75417	Filtered	122887	Filtered	Filtered	124187	107718
A0A087WXL6	69537.7	139235	158607	53390.9	160529	180435
A0A087WXM6;A0A0A6YYL6;J3KRX5;J3QQT2;P18621	1256292	3433313	3.44124e+06	1635422	3.3483e+06	4.09497e+06
A0A087WXN9;Q765P7	69732.3	68844	78889.3	62100.3	96385.8	89771.5
A0A087WXS7;O43681	688410	533610	532192	691193	553918	539555
A0A087WXU0;A0A2R8Y4J4;Q9NWS8	35420.7	13373.4	Filtered	34974.5	10881	7560.8
A0A087WXV6;H7BZQ3;Q96G74	43637.9	29769.9	56120.7	Filtered	Filtered	55314.9
A0A087WY00;F8W6H6;F8WE88;G3V394;Q9Y4I1	Filtered	31386.2	43656	Filtered	33393.3	45469.5
A0A087WY03;E5RFV3	279949	205152	295543	326580	226877	322047
A0A087WY55;Q9NP79	741041	152175	162301	693285	128225	82118.5
A0A087WY58;P51956	25285.5	28696	24908.4	26236.2	26061.3	29651.1
A0A087WY61	105853	161037	154536	170656	139411	137587
A0A087WY71;E9PFW3;Q96CW1	338232	499142	473351	381487	539405	466859
A0A087WY82;Q9Y624	140061	163237	228202	122845	190278	235172
A0A087WYA1;Q9UKN7	489255	475448	Filtered	422654	491347	Filtered
A0A087WYD4;F8VVN7;F8VWX5;F8W098;F8W120;H0YIA4;Q9BVX2	20810.3	125417	122455	51115.2	117988	103766
A0A087WYE2;Q5T4B2	38181.3	89240.8	104632	19920.9	83584	Filtered
A0A087WYF7;Q6UXV4	130234	140744	142084	95785.1	139562	119008
A0A087WYG2;E9PFH7;Q9UPT6	7758.61	Filtered	47928.9	7305.26	35763.1	Filtered
A0A087WYJ6;G3V164;H0YDL4;P42261;P42262;P42263	Filtered	178466	235751	39320.1	131682	166468
A0A087WYL7;G3V4A5;O75586	33909.1	65060.2	76831.2	35700.5	47952.4	55655.1
A0A087WYM3;A0A0A0MRF5;B5MCS1;C9J3U7;C9JR33;C9JZQ0;E7EWX6;F8WCF4;Q8IXJ6	122432	20866.8	Filtered	27398.6	Filtered	Filtered
A0A087WYN9;Q7Z478	80785.8	87970.3	77151.9	62812.2	85380.1	82441
A0A087WYP2;Q8IZQ5	139120	424499	428440	125462	285141	275438
A0A087WYS1;E7EUC7;Q16851	997835	749162	724664	744926	791486	768185
A0A087WYT3;Q15185	1.41487e+06	2282518	2.49192e+06	1.58216e+06	2.01527e+06	2.06063e+06
A0A087WYU2;Q96S19	64508	Filtered	Filtered	71630.9	Filtered	Filtered
A0A087WYV8;P35556	25608	Filtered	30234.9	24270.3	38016.4	39262
A0A087WZ13;E9PAU2	1.18851e+06	1.16151e+06	1.08948e+06	1145002	1.07105e+06	1.02244e+06
A0A087WZ32;A0A087X038;A8K727;Q9HB19	52904.4	58525.8	52382.7	Filtered	62178	50098.5
A0A087WZ62;Q9H6U8	33101.9	Filtered	66734.8	50013.2	71095	72419.4
A0A087WZF1;Q93052	19526.9	Filtered	63772.9	24538.8	Filtered	Filtered
A0A087WZN1;O43837	359013	160929	179253	278814	131873	159240
A0A087WZT0;M0QZ22;Q5PRF9	37082.8	15961.5	Filtered	9925.06	3413.88	Filtered
A0A087WZU2;Q00536	18946.3	32881.5	19554.9	41395.4	37792	21987.4
A0A087WZV0;O43314	57516.2	66416.7	93009.9	41371.9	55624.8	51623.2
A0A087X011;E9PES4;J3KPF9;Q9Y496	19973.9	129198	38273.1	56860.5	69682.9	69701.2
A0A087X020;Q9Y3A5	210763	45742.8	161996	221168	72705.2	84469.8
A0A087X060;G3V2W9;Q56P03	29157	56351.7	Filtered	Filtered	Filtered	39554.1
A0A087X0B7;H7C3C7;Q5SQN1;U3KPT7	15006.8	Filtered	Filtered	14714.1	Filtered	Filtered
A0A087X0D5	286416	251574	369120	192127	278599	213387
A0A087X0H9	133726	222098	224037	195658	247218	228763
A0A087X0J2	25823.7	14339.1	18425.1	41081.9	Filtered	13270.5
A0A087X0M4;Q9BWU0	76246.5	89069.1	92859.1	122855	114272	102101
A0A087X0N2;A0A3B3ISI6;O15243	19883.8	Filtered	Filtered	17732	10640.4	Filtered
A0A087X0Q9;Q9BVL4	42805.5	22325.6	193380	28682	43104.9	77867.5
A0A087X0R0;F5H5V6;F5H6S1;F8W8R6;O15550	26040.1	Filtered	Filtered	21532.2	26470.3	22310.2
A0A087X0R6;Q9UMY4	287521	56665.9	50976.4	287915	67253.5	63846.7
A0A087X0S5;P12109	9164.14	Filtered	Filtered	Filtered	Filtered	Filtered
A0A087X0V4;A8K0B5;D3DPQ2;Q8IWT0	51499.2	Filtered	Filtered	79602.5	21807.2	Filtered
A0A087X0W7	145918	42920.3	23333.4	123466	48816.8	36502.8
A0A087X106;O43790;P78385;P78386;Q14533;Q61726;Q6NT21	Filtered	361333	330449	Filtered	212785	225232
A0A087X142;A6NFQ9;A6NMH6;F8W8I8;Q92599	101168	125843	138806	106752	131216	144551
A0A087X188;Q9UBW5	165854	95801.5	155157	116041	113443	132243
A0A087X1A8;A0A2R8Y3X7;D3VVH9;F5H211;G3V3R7;P54252	81111	Filtered	Filtered	48393.2	Filtered	Filtered
A0A087X1E4;P53365	72933.8	79353.4	85279.9	93821.9	75337	Filtered
A0A087X1G7;O60613	51045.6	31932.7	31359.8	53739.2	35953.9	33785.8
A0A087X1K1;A0A087X1Z5;Q96C00	77830	Filtered	Filtered	79444.4	Filtered	Filtered
A0A087X1K6;Q9Y2Y9	30246.1	Filtered	Filtered	37939.1	Filtered	Filtered
A0A087X1K9	974744	629593	740282	783807	615855	743357
A0A087X1L8;K4DIA0;O75144	40145.3	126964	144836	73625.8	136490	131890
A0A087X1N6;J3QRU7;Q6QNY1	161193	Filtered	Filtered	189551	Filtered	Filtered
A0A087X1S3	168939	317593	317732	132167	182415	185233
A0A087X1S6;B5MDU3;J3KQS5;Q96JA3	Filtered	9121.25	Filtered	Filtered	77123.4	49897.7
A0A087X1S7;P09326	52265.8	Filtered	Filtered	66754.6	86115.2	21543
A0A087X1Z1;A0A0G2JPW5;A0A0G2JQX1;A0A0G2JSA7;Q96RT8	15328.4	Filtered	Filtered	9861.52	8919.86	8452.45
A0A087X1Z3;Q9UL46	981592	19338.8	59060.4	508685	10739.6	17402.1
A0A087X211;Q8TCG1	62564.4	18876.1	Filtered	57940.2	Filtered	18933.7
A0A087X256;Q2M389	92291.7	102533	Filtered	78798.4	27332	28075.4
A0A087X2B4;J3QR43;J3QRC6;J3QRH2;Q8IY31	17196.3	Filtered	Filtered	8314.01	Filtered	Filtered
A0A087X2D5;Q9BRJ2	204444	200968	224536	228137	187528	206237
A0A087X2D8	97859.2	123617	135166	84407.5	77815.9	125703
A0A087X2H1;Q9ULT8	77190.9	84248.3	73321.5	68270.8	92425.3	93212.7
A0A087X2I1;P62333	741378	195493	175236	699642	185958	269092
A0A088AWN8;E7EP87;Q9UHQ1	18886.9	28835.8	20108.7	12181.6	44553	31303.5
A0A096LP10	29640.6	275240	399286	47435.2	532617	660406
A0A096LP22;Q86Y79	24467.4	Filtered	Filtered	Filtered	Filtered	Filtered
A0A096LP25	42324.9	59113.3	66199.2	44649	82571.8	79038.6
A0A096LP39;A0A0G2JJ26;A0A0G2JJ52;A0A140T9R9;A0A140TA46;Q9H633	81642.3	Filtered	Filtered	67385.5	Filtered	Filtered
A0A096LPI6	271297	180174	316190	221699	176980	204464
A0A0A0MQR7;P19388	434086	77814.1	83745.7	290095	62742.3	96553.8
A0A0A0MQS1;Q53H96	40572.5	Filtered	Filtered	29274.9	Filtered	Filtered
A0A0A0MQS2;F5H0Q6;Q8N2M8	23066.6	26946	Filtered	Filtered	43870.4	Filtered
A0A0A0MQU4	175066	230669	130436	171919	214267	166493
A0A0A0MQV9;Q9UPS6	13462.5	29893.6	35810.3	12534.7	33907	Filtered
A0A0A0MQX1;Q9HD67	68986.5	153641	187818	63334.8	210237	233891
A0A0A0MR06;O15258;Q5T091;Q5T092	209463	202228	181237	179828	218718	249956
A0A0A0MR09;P43378	72500.6	86652.1	78258.5	70449.8	73174.8	56921.6
A0A0A0MR42;H0Y966;K7ENP4;Q8TEP8	25748	Filtered	Filtered	11400.1	Filtered	Filtered
A0A0A0MR61;Q6UWY2	70078.6	87630.4	123717	73424.5	109040	88134.3
A0A0A0MRB5	70719	32445	34631.7	64611.5	29343.1	24722.6
A0A0A0MRE3;A0A0C4DGK3;G3V4T3;G3V5X4;Q8WXH0	19792.2	Filtered	Filtered	Filtered	Filtered	Filtered
A0A0A0MRE5;Q9ULH1	29129.3	Filtered	942833	331971	25372.4	1.50632e+06
A0A0A0MRE6;O94967	194209	Filtered	Filtered	15650.4	Filtered	Filtered
A0A0A0MRG8;Q16611	85906.1	Filtered	Filtered	147774	Filtered	Filtered
A0A0A0MRI1;Q8IXQ4	384304	480679	424201	327442	486758	412965
A0A0A0MRI2;Q9UNH7	226238	59709.9	67822.1	265934	97831	67190.9
A0A0A0MRJ7;P12259	306781	297605	166689	306684	178803	178142
A0A0A0MRL6;A0A3B3IS55;F8W8M4;J3QSX6;O14639	170538	497060	566220	531420	557927	544310
A0A0A0MRM9	1.35703e+06	1.43435e+06	1.35458e+06	1.18289e+06	1.67269e+06	1.33094e+06
A0A0A0MRN1;Q5T8I9;X6RGV9	50032.5	10207.5	Filtered	20504.1	33573.6	Filtered
A0A0A0MRP0;Q8IWC1	37086.2	63640.1	68368.9	31540.8	68331.6	131900
A0A0A0MRR7;P09234	343502	477844	376678	462190	511026	390563
A0A0A0MRS4;Q9NVV0	37433.2	167064	123733	Filtered	138680	79837
A0A0A0MRT6;B6VEX4;Q8IZP0	66714.9	122030	138450	107649	161296	134113
A0A0A0MRV3;Q9P2S5	83847.5	45707.4	61185.9	39893.7	39941.7	47756.8
A0A0A0MRY2;B0QZE2;B7Z2J6;E7ENI9;J3QKD2;Q15326	36880.6	32233.1	21235.9	26285.4	Filtered	Filtered
A0A0A0MS18;C9JYJ0;O15315	22356.5	Filtered	Filtered	12437.5	Filtered	Filtered
A0A0A0MS45;J3KNI1;Q9H9E3	64121.5	Filtered	Filtered	54250.9	Filtered	Filtered
A0A0A0MS51;A0A0A0MT01;P06396	1.53169e+06	1.88105e+06	1.92964e+06	1.98581e+06	2.16387e+06	2.16079e+06
A0A0A0MS54;P22694	187647	101903	55024.1	287443	59741.6	96670.6
A0A0A0MS58;Q8TCA0;X6RK58	92378	Filtered	Filtered	63889.3	Filtered	Filtered
A0A0A0MS59;Q6ZRS2	91363.4	102409	97564.4	227966	106287	101160
A0A0A0MS70;H0Y4G9;Q99836	67077.9	Filtered	Filtered	56422	Filtered	Filtered
A0A0A0MSA9;A0A0C4DG49;P15151	73213.4	Filtered	73436.7	117037	4439.04	99660.6
A0A0A0MSB8;Q9UPT5	91216.5	22936.6	39548.8	85601.5	44671.8	64066.5
A0A0A0MSE2;A0A0D9SFP2;A0A1W2PNM1;E9PF18;Q16836	902921	629360	708166	885235	620970	765003
A0A0A0MSE9;A0A0A0MSI4;B7WPA5;Q96CS7	12836.6	Filtered	Filtered	15482	Filtered	Filtered
A0A0A0MSI2;B3KPJ4;Q8IXK0	37078	30491.5	24750.6	28276.7	32631.8	31830.9
A0A0A0MSJ9;Q15283	79869.5	118954	140116	34877.1	Filtered	Filtered
A0A0A0MSK2;P0DJ07	250175	Filtered	Filtered	101988	Filtered	Filtered
A0A0A0MSK5;Q5JTV8	134366	309160	319862	240769	342895	356911
A0A0A0MSK6;Q13017	39937.8	62724.9	65336.9	30227.6	74621.6	74517.1
A0A0A0MSS3;Q8ND83	30842.7	66230.2	Filtered	38133.5	75465.1	Filtered
A0A0A0MST8;E9PFN4	45659.6	46102	27841.9	43291.2	21882.2	13570
A0A0A0MSU3;Q9H9A7	9228.72	Filtered	14004.4	8820.94	19236.5	16441.1
A0A0A0MSV9;A0A0G2JH37;A0A0G2JKZ1;A2AB90;O15533	212728	132418	112815	243509	218317	165267
A0A0A0MSZ1;J3KNR0;P27448	57517.4	87701.4	128514	17222.7	97142.5	87377.9
A0A0A0MT32;P38571	126256	188091	184902	114730	166330	181586
A0A0A0MT33;Q9UPN6	137879	165063	138861	78018.9	133466	154632
A0A0A0MT54;A0A1W2PPP2;A0A1W2PQQ0;A0A1W2PR07;H0Y7K5;J3KNN9	50254.9	Filtered	Filtered	43403.4	67728.8	Filtered
A0A0A0MT60;Q5T1M5	400302	227100	409298	252465	218052	40226.3
A0A0A0MT72;Q9BSQ5	129599	116734	116124	82723.2	127243	129674
A0A0A0MT83;P26440	665329	322912	294155	546653	349501	399101
A0A0A0MTB8;Q8NI36	466756	511092	504694	457439	545062	509947
A0A0A0MTC1;A0A0A0MTR7;Q63HN8	31967.5	Filtered	Filtered	7276.43	220814	30446.7
A0A0A0MTD1;E7EPX0;E7EVJ4;E9PH62;F8VPI7;Q9NUL3	94947	59758.1	155043	72172.5	87397	97458.9
A0A0A0MTH3;Q13418	284118	181791	192687	236797	159012	163180
A0A0A0MTH9;O14981	30014.1	57123.3	40278.5	48428.1	24311.2	41636.6
A0A0A0MTI5;B8ZWD1;P07108	368314	64484.9	58897.8	411245	111305	107781
A0A0A0MTI6;Q9NYP7	Filtered	166130	190693	Filtered	132495	189973
A0A0A0MTJ9;A0A0R4J2G3;Q6PIU2	76343.6	139559	114316	90918.4	157361	162508
A0A0A0MTL5;Q13309	188467	242068	182818	264409	247925	279828
A0A0A0MTN0;Q13617	173435	100085	61020	109789	105039	112687
A0A0A0MTN6;A0A0D9SEU2;G5E931;H3BN57;Q8TDH9	55676.6	Filtered	Filtered	16918	Filtered	Filtered
A0A0A0MTP3;F5H1U6;Q99550	Filtered	651188	691771	Filtered	690328	817624
A0A0A0MTQ5;G3V556;P56378	234957	Filtered	Filtered	189270	Filtered	124917
A0A0A0MTS2;A0A2U3TZU2;P06744	1447339	1.17258e+06	1.11758e+06	1.46077e+06	1.23502e+06	1.21772e+06
A0A0A0MTS7	1.1573e+06	643933	428375	1.13506e+06	411674	455277
A0A0A6YYA0;Q9Y3B3	172805	341968	273706	174008	310710	317399
A0A0A6YYC0;E9PJN1;O75676	42940.6	26708.9	49681.8	19292.9	43588.6	49998.3
A0A0A6YYC7;Q96JP5	47763.5	36757.1	54094.8	52761.3	39964.7	53407.8
A0A0A6YYF3;Q9Y575	35525	Filtered	Filtered	54626.7	Filtered	Filtered
A0A0A6YYG7;Q6IBW4	50916.8	Filtered	Filtered	26282.3	54684	Filtered
A0A0A6YYI3;A0A0B4J1V8;Q9NQ55	51572.3	318225	307497	42700.1	294279	287402
A0A0A6YYL1;A0A0U1RQM3;P49914	42938	Filtered	75580.6	61545.7	Filtered	114982
A0A0A6YYL4	649689	756953	764690	566274	666180	882926
A0A0B4J1S3;H3BLT4;O15392	27053.9	Filtered	Filtered	34623.7	Filtered	Filtered
A0A0B4J1S8;Q9UBF8	20405.5	Filtered	46672.9	24490.1	20411.9	76357.7
A0A0B4J1V9;Q9NRZ9	51985	198715	203670	43588.9	150371	181455
A0A0B4J1W0;F5GY88;O75448	75181.9	Filtered	28546.9	69172.8	41260.1	27796.6
A0A0B4J1Z1;C9JAB2;Q16629	1.56555e+06	3.42769e+06	3.18887e+06	1.34742e+06	3.26419e+06	4.35289e+06
A0A0B4J1Z5;P52657	15676.5	Filtered	Filtered	4145.57	Filtered	Filtered
A0A0B4J220	446164	835042	1.92819e+06	789612	1802121	2.17112e+06
A0A0B4J267;G3V2B6;G3V3S8;G3V5J5	3323.07	Filtered	Filtered	2621.87	Filtered	Filtered
A0A0B4J294;H3BP13;Q9UL33	166425	75902	65753.7	208071	Filtered	80353.9
A0A0B4J297;I3L310;I3L3Z2;I3L4V0;Q9BRA0	Filtered	66232.5	77488.9	Filtered	101279	116269
A0A0B4J2A0;Q9UHJ6	82872.3	52002.3	60997.1	79309.8	60430.9	72285.1
A0A0B4J2E5	297864	509876	489184	226882	499658	473461
A0A0B4J2G4;Q15345	14579.1	23870.3	29360.7	29310.4	21809.5	21456.5
A0A0C4DFL8;F5GX28	821750	95986.4	106523	1.50505e+06	99595.3	109422
A0A0C4DFM1;Q92544	312189	401154	408394	248102	323028	333144
A0A0C4DFM7;Q5TAX3	18675.2	35661.4	45219.3	13151.2	118170	55537.4
A0A0C4DFN5;Q6NUS6	29494.3	54668.4	43089.9	50514.1	65471.4	48431.2
A0A0C4DFT3;Q12959	63911.6	Filtered	42940.2	27305.4	Filtered	85324.4
A0A0C4DFV0;Q9H469	36113.4	Filtered	Filtered	30101.1	Filtered	Filtered
A0A0C4DFX2;A0A286YFA9;A0A2R8Y5V8;A0A2R8YCY2;Q5TBA9	4602.79	Filtered	Filtered	8339.6	Filtered	Filtered
A0A0C4DFX7;Q9H967	51721.6	64269.6	100211	46832	71201.8	93160.5
A0A0C4DFX9;Q9H3P2	170993	268444	293272	229556	212701	313534
A0A0C4DG02;Q9Y6K1	48392	85721.7	66750.5	40562.8	88436	69856.5
A0A0C4DG17;C9J9K3;P08865	5589173	3.76139e+06	3684926	6.36087e+06	3.39494e+06	3.74826e+06
A0A0C4DG21;E7EP65;E7EW77;F8WAL6;Q9NYB9	68641.4	76862.8	94119.5	116208	47224.1	86667.2
A0A0C4DG33;O43933	75189.8	232617	162532	12301.2	285822	328258
A0A0C4DG40;E7ENN3;Q8NF91	647426	2293999	4110730	730574	948950	2385341
A0A0C4DG44;O43464	162546	315217	286050	189726	224550	244522
A0A0C4DG88;P14859	83674.5	51696.7	52813.4	71144.2	77922.9	49499.8
A0A0C4DG89	661372	698542	780722	593191	651728	702911
A0A0C4DG91;C9J9V6;C9JQB1;O75414	99996.3	612575	921872	177610	399110	717326
A0A0C4DGA2;O75521	202526	125094	92173.8	169296	111152	116911
A0A0C4DGA6;Q14527	100910	177369	136377	120670	182556	121059
A0A0C4DGB6;P02768;P02768-1	7108150	7370877	7760802	5.83568e+06	6693127	8094714
A0A0C4DGE4;A0A0J9YW33;A0A286YF28;Q13277	51340.4	Filtered	Filtered	52089	Filtered	Filtered
A0A0C4DGG1;Q9UKS6	42324.7	55230	65067.5	131736	49887.5	55028.2
A0A0C4DGG9;A0A2R8Y212;A0A2R8Y425;A0A2R8Y521;A0A2R8Y5J0;A0A2R8YFK9;A0A2U3TZM0;F5GWX5;Q14839	303585	605152	578769	405250	622787	628417
A0A0C4DGJ7;Q8WUH1	128595	106217	44898.9	123334	106517	105168
A0A0C4DGM3;Q8TEQ0	1130726	1.1997e+06	1.53511e+06	1.18639e+06	1.33656e+06	1.51046e+06
A0A0C4DGP2;A0A0C4DGP5;Q86Y91	17832.2	Filtered	Filtered	26334.9	Filtered	29351.1
A0A0C4DGQ4;Q86W25	1.90819e+06	2.07634e+06	2.16687e+06	1.5015e+06	2079741	2.42647e+06
A0A0C4DGQ5;P04632	439952	236316	145367	390191	150487	192572
A0A0C4DGQ8;Q6IAN0	117446	129389	125833	99786.4	123281	119766
A0A0C4DGS0;A0A2Y9D025;P56556	117560	8821.3	7337.16	172815	22359.4	22691.5
A0A0C4DGS1;P39656	1.48484e+06	2.35102e+06	2.52969e+06	1.75665e+06	1.99381e+06	2.11704e+06
A0A0C4DGS9;Q9Y6K0	2.53385e+06	2.1877e+06	2904766	1.85594e+06	2.36883e+06	1.63625e+06
A0A0C4DGT6;A0A3F2YNW4;Q96AP0;R4GNJ5	44181.2	Filtered	46512.6	Filtered	Filtered	Filtered
A0A0C4DGY0;Q7Z624	7030.54	2.41998e+06	2.77341e+06	188107	2.71274e+06	3.08537e+06
A0A0C4DGZ1;Q8N5P1	63691	108445	106287	50971.2	73154.9	78040.5
A0A0D9SEI3;A0A0D9SEN2;A0A0D9SER5;P21127	505687	451166	490619	462853	459706	595209
A0A0D9SEJ5;F5GY05;Q96EK7	40336.5	39161.3	45806	37604.2	62365.8	39146.4
A0A0D9SEM4;Q08170	244361	202440	201611	248651	156547	250405
A0A0D9SEN7;Q13950	84413.8	74179.6	Filtered	91958.5	55456.7	Filtered
A0A0D9SES8;H0YKN8;H0YKT5;H0YL70;Q04726	233887	244386	248236	198814	243090	220684
A0A0D9SEU5;Q6VN20;R4GMX8	51553.9	112939	57608.8	75832.3	135209	155167
A0A0D9SF53;A0A0D9SFB3;A0A0D9SG12;A0A2R8Y4A4;A0A2R8Y645;A0A2R8YCW1;A0A2R8YF78;A0A2R8YFR4;A0A2R8YFS5;A0A2U3TZJ9;O00571	816341	1.00072e+06	1.0393e+06	976952	1.23524e+06	1.11345e+06
A0A0D9SF58;E7EXA6;Q8WVB6	42218.4	50898.6	29752.9	27752.3	36169.9	24720
A0A0D9SF60;Q99569	29246.1	17579.6	14918.8	20564.9	14098.9	10994.9
A0A0D9SF70;G5E9L0;Q8N6H7	297764	379635	410086	291482	320058	358331
A0A0D9SFB1;A0A0D9SFE4;A0A0U1RQP1;Q05193	84271.9	136194	21339.8	158078	133435	141151
A0A0D9SFG6;O43739;Q99418	57328.8	Filtered	Filtered	76458.6	15502.5	30654.9
A0A0D9SFK2;Q92614	43424.7	100769	90102.9	51729.2	90973.5	77751.4
A0A0D9SFL2;Q96T60	73764.6	53487	46447.5	64131.8	44700	41800.4
A0A0D9SFM0;Q149N8	288442	403243	470343	257456	179602	192483
A0A0D9SG71;A0A0R4J2E5;P49459	236388	493474	686263	256323	471370	504011
A0A0D9SG72;A0A1B0GTP9;A0A1B0GVQ5;A0A1B0GWF2;A0A2R8Y5D4;P61764	64413.1	55059.9	44706.8	49156.2	77897.8	44234.5
A0A0D9SGE8;Q5JRC6;Q8IWS0	99201.6	73244.7	63920.5	105806	76065.1	68107.3
A0A0D9SGG1;Q13094	98452	97350.9	148561	71242.4	107255	125587
A0A0D9SGK2	17322.2	Filtered	Filtered	Filtered	Filtered	Filtered
A0A0G2JH68;O60610	457983	600688	421848	329510	523206	606494
A0A0G2JHC2;Q6NYC8	14114.3	79522.3	72919.1	77037.5	95097.8	91619.1
A0A0G2JIR1;A0A0G2JIS2;A2ABF8	173441	75223	59572.8	63160.1	29398.1	112898
A0A0G2JIW1;P0DMV8;P0DMV9	3297671	5.52158e+06	7.12923e+06	4.27891e+06	4495080	4585959
A0A0G2JJA7;A2ACR1;P28065	84258.6	Filtered	Filtered	80253.7	Filtered	Filtered
A0A0G2JJD3;O95870	53899.4	70450.6	89212.2	66160.7	66708.1	48277.2
A0A0G2JJL1;A0A140T9L0	Filtered	Filtered	79831	42140.7	Filtered	91076.5
A0A0G2JK44;A0A140T9E9;H0Y6K2;P25440	143732	171067	192617	121512	188606	202719
A0A0G2JKR7;P28702	64125.2	54987.6	32195.1	54517.5	33346.6	19281.9
A0A0G2JL52;B4E0K6	37325.3	16204.4	61323.1	22790.6	13696.6	20388.1
A0A0G2JLB3;A0A0G2JNZ5;P04062	43849.8	83037.3	93462	92680.5	114057	86640.7
A0A0G2JMZ5;O75795;P54855	115571	806330	1.02721e+06	838367	891434	1.0047e+06
A0A0G2JNB1;A0A0G2JNT7;A0A0G2JQF4;A0A0G2JQF5;A0A0J9YVS1;A0A1W2PPV8;A0A1W2PRB5;A0A3B3IT55;I3L233;Q7Z3B3	36760.4	57888.8	Filtered	Filtered	Filtered	Filtered
A0A0G2JNZ2;A0A0G2JPP5;Q14160	94730.6	458094	44287.2	92983.1	491146	413793
A0A0G2JPA8;A0A0J9YY65;C9JMH6;P08697;P28800	Filtered	38909.7	43203.6	73053.5	44983.8	43664.3
A0A0G2JPR0;A0A140TA32;A0A140TA44;A0A140TA49;P0C0L4	27597.8	12144.5	5257.76	21020.8	27893	18138.2
A0A0G2JPT5	92105.5	38687.5	20573.1	64213.5	22166	17320.3
A0A0G2JQ41;A0A1C7CYZ0;Q12979	70970.3	80262.1	173099	87932.9	81452.9	82987.4
A0A0J9YVP6	422854	224591	243558	431164	220149	202038
A0A0J9YW18;F6RP06;Q12983	73275.1	77493.2	85224	Filtered	21827	69627.5
A0A0J9YWB6;Q9Y5B0	207120	189879	149696	131366	127943	91903
A0A0J9YWD5;A0A0J9YX88;A0A0J9YYB5;B7ZM65;E9PJ24;F8WEF5;Q9P1Y6	50180.2	25858.2	92786.4	76057.4	107728	101740
A0A0J9YWK3;A0A3B3IU00;H7C1N2;J3KR05;O75128	1.32132e+06	2.29041e+06	2.28056e+06	1125721	2806073	2.8021e+06
A0A0J9YWL0;Q9Y4K1	63883.1	55483.6	44986.8	109851	80747	104238
A0A0J9YX66;A0A0J9YXJ0;A0A1B0GU44;A0A1B0GUN8;E9PC62;O95319;Q5VZZ6	284079	251242	238718	241429	223547	261269
A0A0J9YXF2	87588.6	72783.1	95981	55238.2	81180.4	Filtered
A0A0J9YXF8;Q16378	Filtered	24218	34107.4	Filtered	Filtered	Filtered
A0A0J9YYJ0;Q8N129	80050.8	Filtered	Filtered	61203.3	Filtered	Filtered
A0A0M3HER2	49180.7	118098	139953	33312.5	126035	123739
A0A0R4J2E4;K7ENL6;Q8TES7	Filtered	29144.4	Filtered	Filtered	Filtered	Filtered
A0A0R4J2F2;D6R9S8;D6RA76;D6RC11;D6RCE6;D6RCR8;D6RDI6;D6RDP6;D6RDY1;D6RFX6;D6RHU6;D6RIU2;H0Y8T9;Q9NY35	10807.4	40115.3	44210.6	67550.8	45461.6	31325.3
A0A0R4J2F3	144086	70526.4	20059.4	201907	22733.4	84416.7
A0A0R4J2F6;Q12894	39654.1	41355.9	48217.6	53238.6	41870.8	63098.5
A0A0U1RQG8;A0A0U1RR05;H0Y2Y5;Q5TBK1	7001.7	3454.1	Filtered	5839.5	5240.66	Filtered
A0A0U1RQK7	88953.6	131223	133392	104456	111459	133487
A0A0U1RQQ9;Q6P3W7	178108	97776.6	129749	148549	135564	88847.7
A0A0U1RQR1;A0A0U1RR06;C9J471;C9J5L0;C9J7Q8;C9JBX7;H0Y329;Q9Y484	54453.8	65688.5	Filtered	51414.6	57064.3	Filtered
A0A0U1RQS5;B3KNS4	37574.4	Filtered	Filtered	33905.8	Filtered	Filtered
A0A0U1RQT7;A0A0U1RQY7;Q8IXA3;Q9HCP0;U3KQA5;U3KQB3	64854.5	113523	135688	Filtered	76075.4	41055.7
A0A0U1RQT8;Q8TCZ2	54312.9	42756.3	33419.9	49534.2	32776.4	31037.9
A0A0U1RR27;Q7Z401	22724.6	21566.6	27935.7	30426	64140.3	33417.9
A0A0U1RR32;A0A0U1RRH7;P0C0S8;P20671;Q96KK5;Q99878;Q9BTM1	50910268	122005312	247703296	44997736	142115488	164525136
A0A0U1RR85;Q6NUK4	Filtered	Filtered	71380.7	23776.4	84785.4	88709.3
A0A0U1RRA6;B5MCG9;B5MCU0;H7C0E9;Q9Y2K5	242342	187608	223608	148433	208332	206646
A0A0U1RRH6;O94880	35102.7	56708.6	76704.6	44795	32955.5	61161.7
A0A0U1RRK1;A0A286YF11;F6XEV2;Q9BPX6	886925	125607	120898	468987	153467	219995
A0A0U1RRL5;P32519	148335	158755	175241	120268	172227	164955
A0A0U1RRL7	41991.1	Filtered	Filtered	166926	Filtered	Filtered
A0A0U1RRM1;Q8WXI9	191065	161350	193084	173344	174403	204621
A0A0U1RRM6;Q8N8S7	28572.9	4757.8	4500.14	Filtered	47120	69251.1
A0A140T9M0;A0A140T9U0;A0A140T9W2;P04222	220733	239949	197533	203210	256183	291437
A0A140T9T7;Q03518	43419.9	26970.8	Filtered	56092.3	45190.1	43275.1
A0A140TA86;Q5XKP0	173970	64359.9	127644	104604	43338.5	86673.3
A0A182DWF2;A0A182DWF3;Q9NNW7	87615.6	27167.9	35624.5	61689	45373	25819.7
A0A1B0GTB0;A0A1B0GVW0;O75787	84375	11498	17279.2	63468.4	8078.55	7544.48
A0A1B0GTC3;A0A1B0GVH5;Q9C0B1	353880	141988	130753	330817	112069	118936
A0A1B0GTG4;Q8TEK8;Q8WWW0	55303.9	50579	41843.4	43081.6	58941.3	54772.9
A0A1B0GTJ7;A0A1B0GWJ0;P30566	333283	46422.5	99238.6	347500	98304.6	124348
A0A1B0GTM3;A0A1B0GTP7;A0A1B0GTZ5;A0A1B0GUA4;A0A1B0GUE3;A0A1B0GUH5;A0A1B0GUW4;A0A1B0GW68;E7EMM4;Q13510	70733.3	214852	203708	118253	203933	237127
A0A1B0GU45;F8W9L6;Q12912	1011206	77908.1	53290.8	2070489	71095	49815.6
A0A1B0GU86;Q03154	106198	177820	151600	148348	147650	154231
A0A1B0GUA3;Q96EK5	258469	Filtered	1.58681e+06	243173	18687.9	21984.8
A0A1B0GV02;A0A1B0GVV8;A0JP08;O60315	77701.7	134439	111944	93160.5	132449	92168
A0A1B0GV09;Q9H9B1	115123	49695.6	82151.6	85551.4	75083.7	89310.1
A0A1B0GVC3;A0A1B0GWA9;Q96HU8	Filtered	4807100	5.28681e+06	61571.4	5899455	3.97404e+06
A0A1B0GVD3;Q6ZN17	62320.6	40355.5	63409.3	42942	39876.1	47893
A0A1B0GVD5;A0A1B0GWE8;P07339	604588	605679	669024	676867	528893	564400
A0A1B0GVF3;P23786	89021.4	117036	89034.5	89420.9	118873	102043
A0A1B0GVL4	12464.5	8940.98	23126.3	19832	Filtered	11905.5
A0A1B0GVV3;Q5EBL4	8499.89	Filtered	Filtered	6004.96	Filtered	Filtered
A0A1B0GW05	107137	85324	80526.9	68434.2	77480.9	95536
A0A1B0GW15	117369	1.15979e+06	1.24106e+06	61918.4	1.29725e+06	1.44108e+06
A0A1B0GW41;E9PEN0;Q8WYH8	Filtered	Filtered	Filtered	9982.72	Filtered	24021.9
A0A1B0GWA0	7554.38	16552.5	46646.2	5601.9	12474.5	11477.5
A0A1B0GX65;Q969T4;Q96LR5;R4GND1	87328.5	Filtered	Filtered	115317	312804	497772
A0A1C7CYX1	48681	69930.3	71426.9	43646.9	66604.3	66661.9
A0A1C7CYX8;C9J6N5;C9JQ40;C9JW51;Q9H098	129677	94549.9	77031.9	147807	117696	81516.3
A0A1C7CYX9;Q16555	87533.3	87695.3	65591.3	99638.4	99144.4	113338
A0A1P0AZG4	11120	Filtered	35694.7	15991.1	26024.5	40535.8
A0A1W2PNP0;Q969N2	167643	172650	166484	141397	138686	117086
A0A1W2PNR9;Q9Y5U9	272742	Filtered	Filtered	325542	Filtered	Filtered
A0A1W2PNV4	653810	1.06054e+06	867029	740745	983344	969692
A0A1W2PNV7;A0A1W2PP78;A0A1W2PPG2;A0A1W2PPI1;A0A1W2PPJ9;A0A1W2PPM8;A0A1W2PQ00;A0A1W2PQ20;A0A1W2PQE8;A0A1W2PQF1;A0A1W2PR00;A0A1W2PR44;A0A1W2PR65;A0A1W2PRQ6;A0A1W2PRW9;A0A1W2PS04;J3KSA2;J3KSK5;J3QKR7;J3QKU4;J3QQS3;J3QRC1;J3QS66;Q7RTN6;Q86YC8	Filtered	Filtered	Filtered	20046.3	Filtered	Filtered
A0A1W2PNY5;A0A1W2PPP6;A0A1W2PQZ6;A0A1W2PR08;A0A1W2PRF0;A0A1W2PRF5;A0A1W2PRJ0;A0A1W2PS93;A0A1X7SBS0;G5E9D4;Q96EB1	47449.2	29592.4	Filtered	72620.7	Filtered	87228.2
A0A1W2PNZ9;Q15652	116886	13228.2	18620.9	20394.7	25278.1	22552.3
A0A1W2PP04;Q9Y388	62514.5	117636	132560	82248	115945	104841
A0A1W2PP11;A0A1W2PS40;C9JNP8;F8WCQ4;Q9H300	75632.5	130562	315055	61168.7	85977.2	242148
A0A1W2PPG1;A0A1W2PPG5;A0A1W2PPP5;A0A1W2PPW8;A0A1W2PQ77;A0A1W2PQM3;A0A1W2PR02;A0A1W2PR23;A0A1W2PRC2;A0A1W2PRP7;A0A1W2PS81;E7EQ34;I3L4Z6;I3NI02;O14653	35837.7	Filtered	Filtered	16543.9	Filtered	Filtered
A0A1W2PPH1;A0A1W2PQH3;P23368	528504	354812	370732	380244	287926	313265
A0A1W2PPJ5;Q96SW2	31502.2	Filtered	Filtered	61903.4	Filtered	Filtered
A0A1W2PPX5;A0A1W2PQB7;A0A1W2PQR6;A0A1W2PRS1;A0A1W2PS43;Q14108	239176	152201	200022	167833	172698	200660
A0A1W2PPZ5;P23193	857210	796719	1.01909e+06	758394	797250	932884
A0A1W2PQ51;A0A1X7SBZ2;Q92841	1.43697e+06	2.42028e+06	2.26912e+06	1.46573e+06	2.24947e+06	2.03367e+06
A0A1W2PQS6	2655479	2.77476e+06	3.09148e+06	3.43099e+06	2.2959e+06	3.23315e+06
A0A1W2PR06;P52569	72385.9	Filtered	Filtered	64560.9	153503	5407.44
A0A1W2PR09;A0A1W2PRL5;A0A1W2PRM0;F5GYH1;Q8NC96	106747	154459	221879	87575.6	164304	150190
A0A1W2PRB8	157707	180216	175438	123819	164259	152719
A0A1W2PRI9;E9PNW5	2.44782e+06	7907613	15620881	5.02576e+06	7752632	14739586
A0A1W2PRR2	75666.4	53078.1	Filtered	Filtered	987094	43258.5
A0A1W2PRV5;E7EQZ4;Q16637	468983	577169	623122	243380	503668	592601
A0A1W2PS05;Q8NEB9	166232	498849	59556.1	249674	136653	557919
A0A1W2PS85;P28715;R4GMW8	48730.7	42805.7	30310.3	43846.5	31712.2	23972.7
A0A1X7SBT5;Q92664	57583.7	Filtered	95494.9	37663.5	29739.7	Filtered
A0A1X7SBW3;Q5TA31	102676	322224	240551	60689.3	370616	270329
A0A286YF22;O43175	908933	690125	714293	737607	358527	379388
A0A286YFF7;A0A2C9F2P4;P50897	153320	385023	482654	133684	378760	424507
A0A286YFF8;Q7Z3U7	46345.5	40665.4	22078.2	43518.6	49205.9	45468.6
A0A2Q2TH77;Q08379	212636	93763.8	106576	103576	111832	103598
A0A2Q3DP09;Q7Z3E5	18505.8	Filtered	11770.8	90185.1	Filtered	174749
A0A2R8Y2F6;P42336	33074.7	76217.8	74840.8	18483.7	66397.7	64594.9
A0A2R8Y362;A0A2R8Y5R1;A0A2R8YD49;A0A2R8YG59;Q9H1P3	66079.2	31651.4	30521.8	36904.6	28841.3	27981.9
A0A2R8Y3B3;A0A2R8Y6F8;A0A2R8YE77;A0A2R8YEK3;A0A2R8YFN5;A0A2U3TZM1;A0A2U3TZM4;A0A2U3TZN6;O14936;Q5JS74	116994	70940.8	Filtered	230335	63876.4	71237.5
A0A2R8Y432;A0A2R8Y5W6;A0A2R8Y7A4;A0A2R8Y7U5;A0A2R8YCP0;A0A2U3TZI9;A8MST6;Q5JTW2	11938.9	Filtered	Filtered	40570.3	24833.6	Filtered
A0A2R8Y455;A0A2R8Y600;A0A2R8Y620;A0A2R8Y7U2;Q86VX2	37355.5	Filtered	Filtered	42550	Filtered	Filtered
A0A2R8Y484;Q08722	490358	404623	398457	323502	338006	347972
A0A2R8Y4K8;Q9NSI8;S6FRS6	43462.7	29015.3	Filtered	57215.4	42124.3	26783.3
A0A2R8Y4P4;A0A2R8Y7S2;P51532;Q9HBD4	225219	469898	497293	289862	459157	490397
A0A2R8Y4U4;A0A2R8Y7R1;A0A2R8YFL3;P15260	31573.3	158703	Filtered	26375.7	49217.5	44533.1
A0A2R8Y4Y7;A0A2R8Y726;A0A2U3TZH1;Q9UQ90	105275	48431.3	1.25432e+06	39019.3	913535	576072
A0A2R8Y518;H3BNU1;H3BV07;Q9ULP9	129787	78677.5	71409	112907	93705.5	59081.6
A0A2R8Y566;Q9P260	29192	45131	45675.7	28540.3	21988.8	9429.24
A0A2R8Y595;A0A2R8YFL0;P49711	51115.9	56909	49260.7	77745.2	56006.8	66595
A0A2R8Y5A6;A0A2R8Y7P6;A0A2R8YDM9;F8WB06;H0YH87;Q99700;V9GY86	95431.7	140850	197616	99196.5	97138.9	101780
A0A2R8Y5B5;O60779	49237.3	805264	Filtered	Filtered	753125	Filtered
A0A2R8Y5E9;A0A2R8Y5K9;A0A2R8Y5T1;A0A2R8Y6H3;A0A2R8Y6V4;A0A2R8Y721;A0A2R8Y7U0;A0A2R8Y7U6;A0A2R8Y842;A0A2R8YEW8;A0A2R8YF97;H0Y770;O75140	236142	371748	347033	121054	430394	249247
A0A2R8Y5F1;A0A2R8Y7C8;A0A2R8Y7X5;A0A2R8YDR3;A0A2R8YDZ2;A0A2R8YGD6;A0A2R8YGU4;H3BMQ0;P49815;X5D2U8	28565.3	34243.6	Filtered	16032.6	39605.5	35782.1
A0A2R8Y5P7;A0A2R8Y6I1;P49590	771133	157146	191546	963642	187666	179989
A0A2R8Y5S9;A0A2R8Y7Q9;A0A2R8YEK8;A0A2U3TZL3;Q9Y5P4	91974.5	97718.5	73674.2	88467.1	100792	82625.8
A0A2R8Y602	136234	68631.4	55354.3	135401	53029.8	36975.6
A0A2R8Y653;Q9BZX2	369605	199839	131238	438427	211007	226513
A0A2R8Y6I6;A0A2R8Y6L5;A0A2R8YDF3;Q13627	75315.1	54500.2	67912.7	43793.4	87614.2	63212.4
A0A2R8Y6J3;P46777	1.78478e+06	2.87512e+06	2.24836e+06	1.37162e+06	2.46768e+06	3.41124e+06
A0A2R8Y6S3;C9J167;P54278	67573.2	Filtered	Filtered	48651.9	6608.99	66517
A0A2R8Y6W5;A0A2R8Y7W8;Q16626	48604.9	42604.1	66103.3	94838.9	59301	65663.1
A0A2R8Y6Y7;A0A2R8YDQ9;Q9P2R7	950600	652689	759533	769996	708247	716564
A0A2R8Y7R2;E9PFT6;P02042;P68871;Q3SX09	2.82144e+06	1.53889e+06	1.40626e+06	4575168	1.54267e+06	1.38528e+06
A0A2R8Y811;P62263	1.79242e+06	2.8955e+06	3.54853e+06	2139549	2.64096e+06	3.93912e+06
A0A2R8Y833;P31785	Filtered	66209.9	163394	70552.6	65738.5	169252
A0A2R8Y852	58632.3	Filtered	Filtered	60823.6	6611.87	5098.9
A0A2R8Y855;Q969G3	80622.1	141568	162181	148820	134627	117714
A0A2R8YCL5;A0A2U3TZR0;Q9UBP0	14313.9	47402.3	68169.5	20289.6	48065.5	Filtered
A0A2R8YCV2;Q8NCS4	106844	Filtered	Filtered	91421	Filtered	Filtered
A0A2R8YCX2;A0A2R8YGP2;Q5TBB1	95852.6	140828	151703	109511	134096	124876
A0A2R8YD45;O14773	201497	284237	246496	192969	227220	204648
A0A2R8YD50;P51659	549479	570634	572283	523485	560149	631708
A0A2R8YD58;E7EU96;P68400	412921	297193	375008	494766	296074	322200
A0A2R8YD63;Q92547	10919.2	20289.4	28925.3	22585.8	39089.2	25711.1
A0A2R8YD89;A0A2R8YEZ2;H3BS01;Q9Y2V0	12589.6	Filtered	Filtered	14284.4	Filtered	Filtered
A0A2R8YDB8;H7BXF5;Q9H0E3	79550.9	49166.7	311111	45137	57342.8	50366.1
A0A2R8YDL4;A0JLT2;J3KR33	Filtered	40037.4	38563.3	80075	62923.4	39629.7
A0A2R8YDT1;P15104	58985.7	92087.2	162223	61727.6	79346.2	74707.1
A0A2R8YE10;Q9NRW7	100295	35182.2	31577.6	129572	36073.9	31160.7
A0A2R8YEC9;O00462	189207	206814	218461	186827	218231	205936
A0A2R8YEM2;P51946	74496.6	42548	50317.1	61463	63921.3	54166.2
A0A2R8YEM9;O15050	Filtered	632159	997367	200547	912655	580304
A0A2R8YFW3	13642.3	48240.7	Filtered	6387.1	20250.6	13768.7
A0A2R8YG42;B1ALK7	237097	526034	613438	369753	569287	583439
A0A2R8YGH5;H7C1E4;P61966	152534	Filtered	Filtered	182573	Filtered	Filtered
A0A2R8YH03;Q5VWN6	36770.3	39499	Filtered	27615.6	27983	39695.9
A0A2U3TZE7;G3V4C4;O43405	39559.4	106660	Filtered	70778.7	100653	81364.7
A0A2U3TZH3;Q05639	799067	4265609	2.02844e+06	871472	3.9504e+06	5107155
A0A2U3TZL5;E9PNW4;P13987	195640	157353	142352	139112	159237	156351
A0A2U3TZL8;H7BYN4;Q02241	137081	116302	56970.6	70403.8	140717	137538
A0A2U3TZV8;Q4KWH8	258098	277942	660941	240541	248564	244209
A0A384DVU0;Q8IY17	72404.1	51818	50919	36679	59093.6	27906
A0A3B3IRJ9;A0A3B3ISI3;A0A3B3ITL0;A0A3B3ITR9;Q9Y2H2	377624	103973	59018.6	300414	482613	508054
A0A3B3IRL2;O75629	230303	101080	177706	256337	210345	150063
A0A3B3IRR3;Q9HCM7	76288.8	85262.1	64652.5	65095.4	63061.9	78731
A0A3B3IRT8;P43307	684014	400579	411420	1.00994e+06	462823	405124
A0A3B3IRX3;H0YHC1;Q71F56	75270.6	Filtered	Filtered	114680	36418.2	28530.8
A0A3B3IS06;E7ETY2;J3KQ96	266175	373149	394979	243187	427008	451209
A0A3B3IS19;C9JVM4;E5RHU8;E5RIL0;E5RJS9;H0YBC1;O95214	28701.6	Filtered	Filtered	Filtered	21822.9	22602
A0A3B3IS40;A0A3B3IT25;A0A3B3ITA8;A0A3B3ITE7;Q9UGL1	21010.6	44868.2	10112.1	24944	50376.9	40567.9
A0A3B3IS53;A0A3F2YNX6;Q92794	6354.55	Filtered	Filtered	Filtered	Filtered	Filtered
A0A3B3IS71;P06400	274551	285582	316695	202145	225962	261661
A0A3B3ISF0;Q659C4	12450.3	2101.45	Filtered	46450.1	14608.2	Filtered
A0A3B3ISF9;B4DKB2;P42892	33127	49757.8	15506.4	22925.4	55169.9	Filtered
A0A3B3ISG5;P14735	413179	496681	467995	561315	488848	550978
A0A3B3ISJ3;Q9H8G2	14103.7	Filtered	18067.3	10031.4	Filtered	21027.1
A0A3B3ISP1;Q92625	34761.4	34864.1	29242.7	17658.1	26422.1	33999.5
A0A3B3ISV4;Q8N0U8	499629	121985	180947	384851	113853	121448
A0A3B3ISV5;H3BSW0;Q8N9N7	167087	66806.4	55864.3	99507.4	76466.2	91281.6
A0A3B3ISX4;Q96E14	90920.7	Filtered	Filtered	36208.8	Filtered	Filtered
A0A3B3ISZ0;A0A3B3ITD0;E9PC15;Q53H12	80081	109352	108546	57965	109985	111501
A0A3B3IT54;Q9H7E9	34950.4	167020	135853	56257.8	190192	182970
A0A3B3ITH3;Q9P2X3	11851.4	Filtered	Filtered	18347.4	Filtered	Filtered
A0A3B3ITQ1	230481	127224	482787	349716	175789	197719
A0A3B3ITR6;O95363	43833.6	30751	55503.9	19686.5	34951.5	26594.9
A0A3B3ITT5;P47914	3421521	7733405	6.46034e+06	3498230	9165498	Filtered
A0A3B3ITZ9;Q9Y2W1	1.52928e+06	790010	1.50933e+06	1.54215e+06	626923	691400
A0A3B3IU45;P33991	826592	1.12224e+06	5523525	1125378	1.22915e+06	1414320
A0A3B3IUA2;B1AHD1;P55769	1704754	166480	253705	1.80342e+06	307387	326582
A0A3B3IUB1;Q13144	345152	2389208	2.02509e+06	349255	2.8891e+06	2857301
A0A3B3IUB5;Q8TCT9	593209	1.35095e+06	268280	1.07825e+06	691914	805636
A0A3B3IUC4;P06280	113056	178941	175422	137323	168164	248214
A0A3B3IUD2;Q9BUK6	64392.5	80087.1	209774	78756.7	62829.7	122921
A0A3B3IUD7;Q14690	283957	593160	845198	318186	702655	761846
A0A3F2YNW7;Q8NFD5	46505.4	51869.6	50662.6	45085.6	45560.9	54245.1
A0AVF1;B7Z2T3;B7Z6R6	9738.35	13700.1	15389.5	11719.9	Filtered	17599.9
A0AVL1;F8WC54;Q13443	40162.9	11365.9	16904.7	9102.93	65218.8	28851.6
A0AVT1	415307	397650	452391	396391	396844	404830
A0JNW5	19934	5096.83	21737.9	13457.3	24202.1	Filtered
A0PJW6	105649	91011.1	Filtered	63281.7	77050.8	Filtered
A1KXE4	Filtered	Filtered	Filtered	84377.5	Filtered	Filtered
A1L0T0	54882.2	89259.4	78257	33216.8	97670.5	68075.9
A1L390;G3V278	71582.1	94286	Filtered	102277	Filtered	Filtered
A2A274;Q99798	749774	673653	635955	500860	518342	558021
A2A2D0;P16949	3.228e+06	4.04658e+06	4.45709e+06	2.96746e+06	4.37928e+06	4546878
A2A2Q9;Q9Y312	101774	86551.8	65801.9	93108.8	93593.5	102900
A2AE48;Q12899	11971	Filtered	92325.8	56246.5	81477.2	89575.8
A2RRP1	35655.5	40001.3	46269.4	56135.6	39533	42137.7
A2RTX5	25175.2	42231.7	42164.3	46043.8	39860.8	40738.6
A3KMH1	2.36093e+06	1.7174e+06	1.69493e+06	2.33543e+06	1.63656e+06	1.59733e+06
A3KN83	84048.9	131010	134352	92080.9	132299	129937
A4D1E9	29780.8	33870.8	33833.8	40587	43958.3	34951.5
A4D1P6;C9J1X0	31592.3	65601.1	75631.6	42522.7	49747.8	50792.1
A5D8V6;F5H4Q5	46525.7	Filtered	Filtered	35498.6	Filtered	Filtered
A5PLN9	31034.1	Filtered	8395.41	24046.9	37473.1	Filtered
A5YKK6	275596	218303	240505	220327	210868	221656
A6NC98;H7BY33	32439.1	60580.8	8744.48	62380.9	17029.3	Filtered
A6NCC9;C9JHT9;C9JJV1;E9PME3;Q9Y5U2	62952	152939	207104	110740	213352	264104
A6NCE7;H3BTL1;Q9GZQ8;Q9H492	293211	79833.9	90600.5	284225	107256	122103
A6ND22	205694	224703	Filtered	237094	142881	195013
A6NDG6	366577	120437	166164	379202	172467	181768
A6NDU8	106184	23216.8	21125.6	73638.9	25871.7	33868.9
A6NED2	54410.6	65630.2	25488	40658.9	66770.5	83248.8
A6NEL0;A6NL93;P05114	97316.4	34611.4	163035	89733.1	37252.5	34773.3
A6NEM2	300179	576001	539539	358423	655037	680383
A6NFI3	19251.7	16629.8	Filtered	18870.9	Filtered	Filtered
A6NFX8;Q9UKK9	340230	294754	280569	367602	279366	268946
A6NG10;K7EIJ0;K7EMC9;K7ENL2;Q969T9	76081	215098	297374	147231	164621	222386
A6NGJ0;P51808	62905.5	Filtered	Filtered	48623.8	29197.4	42239
A6NGW1;O95070	72027.6	Filtered	Filtered	50918.8	Filtered	Filtered
A6NHB5;Q14202	88554.3	115575	48409.1	74951.7	124697	55547.9
A6NHL2	Filtered	905731	2.04173e+06	Filtered	900853	1.93329e+06
A6NHR9	301780	412847	493710	204006	325880	341707
A6NI72;A8MVU1;P14598	23195.9	14403.8	25571.6	14525.6	17899.4	28908.1
A6NIH7	97356	57357.1	65686.5	152218	128019	56108.1
A6NJ78	16766.2	103345	Filtered	9066.36	159999	208557
A6NJT0	55832.5	75729.1	81818.3	61446.7	110184	104088
A6NLH6;Q9P003	414992	136521	95173.1	247554	141823	198045
A6NMH8;E9PIF1;E9PJK1;E9PRJ8;H0YDJ9;H0YDL9;P60033	120979	29435.6	Filtered	73352.4	17108.5	Filtered
A6NML8;C9J6U3;K4DI95;O60879	70326.4	49643.3	56306.3	10295.5	64242.9	70133.5
A6NMQ1;P09884	53086.6	69557	61454.8	68588	76203.3	65615.7
A6NMQ3;O43768;Q5T5H1	165370	311209	318743	169466	395456	354969
A6NN50;O75147	83988.6	112485	Filtered	104277	174541	114526
A6PVN5;F6WIT2;Q15257	433856	109027	89026.2	613092	118257	120133
A6PW57;Q99755	43380.4	41042.9	28605.7	18947.7	74747.8	50991.6
A6QRI9;B8A6G2	293753	503224	529482	268077	498489	557169
A7E2V4;H7C453;S4R393;S4R3B3;S4R3H3;S4R410	Filtered	Filtered	Filtered	Filtered	12383.7	7013.27
A8CG34	158087	102264	50516	58507.1	109139	79458.6
A8DPD7;Q9C0D3	16245.9	Filtered	Filtered	557836	Filtered	Filtered
A8K7Q2	200212	Filtered	Filtered	389831	Filtered	Filtered
A8K878;P55145	1.14392e+06	98022.3	54564.8	695921	76878	84692.7
A8MPP1	Filtered	Filtered	Filtered	28202.4	2531.9	Filtered
A8MPS7	25171.2	Filtered	Filtered	Filtered	Filtered	Filtered
A8MQB8;G3V0J0;Q06787;R9WNI0	48818.4	60362	46255	20885.7	46723.2	55447.8
A8MT69	63519.9	Filtered	Filtered	24341.6	Filtered	Filtered
A8MTC6;B7Z3L0;Q96AX2	18722.2	Filtered	Filtered	7903.52	Filtered	Filtered
A8MTK3;Q9NUX5	82116.1	18671.1	Filtered	13204.3	Filtered	Filtered
A8MTY9;O14972	32862.5	2815.48	Filtered	26113.2	9528.31	1756.55
A8MU27;A8MUA9;P55854;P61956;Q6EEV6	3.86042e+06	3.89183e+06	3953295	3.40857e+06	4450632	4620109
A8MUM1;Q53HC9	181895	160225	183471	119006	77234.6	205413
A8MUP8;P10276	13192.8	Filtered	Filtered	9575.44	12791.8	Filtered
A8MUS3;H7BY10;K7ERT8;P62750	874283	1660477	1.70342e+06	1.26314e+06	1602759	1886461
A8MVZ9	439660	2127392	2353153	277905	1.93525e+06	2.50505e+06
A8MWD9;F5H013;P62308;Q49AN9	1.82601e+06	748254	775593	1.29748e+06	939583	1.66168e+06
A8MXP9	1.28335e+06	1.37579e+06	1349523	1163821	1.45916e+06	1.07837e+06
A8MXQ1;P53801	104914	Filtered	Filtered	116987	48870.3	24154.2
A8MXV4	61168.4	24509.7	28066.6	60968.9	44180	22675.5
A9IYQ1	32026.9	Filtered	Filtered	51944.2	Filtered	Filtered
A9UHW6;J3QLJ5;J3QRZ6	69959.8	29768.1	Filtered	40691.2	Filtered	Filtered
A9Z1X7;Q8IYB3	175857	290696	329086	215642	354183	348592
B0I1T2	557797	554639	612900	582976	499314	560210
B0QY89;Q9Y262	351151	75902.8	91610.2	601670	83698.4	103164
B0QYD3;Q9UH17	105567	86488.2	132270	74207	107722	83090.2
B0QYK0;Q01844	1187237	1.3243e+06	1.39491e+06	1.04486e+06	1.28952e+06	1.25343e+06
B0QYW5;F6RTR7;O43808	35164.1	Filtered	Filtered	21430.9	Filtered	Filtered
B0QZ18;Q99829	1.70617e+06	1.55276e+06	1.19871e+06	1.33513e+06	1303287	1.06015e+06
B0YIW2;P02656	57356.7	91250.4	86737.9	32129.9	70624.3	66731.5
B1AH78	704416	390036	460162	762663	531932	616705
B1AH87;P30536	257943	81273	69301.9	276303	116196	77038.2
B1AJY7;O75832	203648	65160.1	Filtered	159651	71673.8	42180
B1AK44;Q9UI95	107806	Filtered	Filtered	58628.1	Filtered	Filtered
B1AK87;B1AK88	1.58292e+06	777677	654365	1.59487e+06	689572	745710
B1AKJ5;O43847	218964	317989	301105	513139	316334	328659
B1AKR6;Q9NP97	579103	173902	163519	490845	203242	352781
B1AL05;H0Y6Y8;Q8N983	711079	Filtered	Filtered	333427	Filtered	Filtered
B1AL69;Q7L3B6	43545	Filtered	Filtered	50364.4	Filtered	Filtered
B1ALA9;P60891	774267	445684	484293	610078	440556	472331
B1AMS2;Q14141	252874	294413	276470	225798	298769	296662
B1AMV8	17003.1	140310	137530	14381.3	Filtered	173179
B1AMW1;H0YDI1;P19256	157375	212118	283023	144443	308532	323535
B1ANG9;B1ANH0	121825	Filtered	Filtered	161470	Filtered	Filtered
B1AP13;H3BLV0;H7BY55;P08174	64386.3	136084	75026.3	131711	233798	181847
B1AVT0;P49760	75838.4	Filtered	24993.4	57205.2	Filtered	Filtered
B2R5W2;G3V4C1	5.09248e+06	3753248	3.88797e+06	5540726	3.68679e+06	4.08129e+06
B2RBV5	18302.6	Filtered	Filtered	17481.8	Filtered	Filtered
B2WTI3;B2WTI4;K7EJU9;Q6NYC1	105220	276301	329524	123746	335413	361755
B3KS98;O15372	375288	422309	421814	735408	257759	358479
B3KTM8	55165.9	342016	329985	110681	349590	352168
B3KVL5;Q8TBK6	54712.9	71942.4	76334.7	60878.8	92757.9	79088.2
B3KVZ3;Q9H3R5	38385	Filtered	Filtered	49723.5	Filtered	Filtered
B3KY94;O14735	34840.7	24670.6	20553.4	26909.8	20475.7	21930
B4DDD8	849816	151182	130193	851794	162554	177592
B4DDF4;B4DUT8;Q99439	246164	274323	280214	254783	198708	281775
B4DE15;P78381	33293.3	16415.4	57226.5	58587.6	99247.9	88394.3
B4DED4;H3BQ57;H3BT20;I3L3H5;Q6PII5	141483	845973	778884	1.83426e+06	873111	906442
B4DEN4;B8ZZ56;E7EV05;E9PFU9;F8WEE4;Q8WV99	55989.4	43113.7	52417.9	54445.4	37023.2	39964.3
B4DFA5;F5GWS9;F5GZY6;H3BPK6;Q8WV07	5986.04	Filtered	Filtered	8803.16	Filtered	Filtered
B4DJL6;B4DVT3;H3BRY6;Q96SY0	115655	265430	233032	94837.7	85257.8	231357
B4DJV2;O75390	2.94793e+06	645981	749431	2.81855e+06	728367	753083
B4DKD1;Q9BSA4	2.4302e+06	755617	617249	2.57256e+06	712069	659030
B4DLR8;P15559	152379	177897	160851	183100	157771	147093
B4DQT1;B4DVN3;Q7L5Y9	56474.6	69744.6	46761.6	59687.5	56887.2	38094.7
B4DR61;P61619	712484	556275	548492	562771	485201	445675
B4DR80;Q9Y6E0	365901	382876	358287	397843	300246	323214
B4DRN8;Q5W0Z9	72563.8	Filtered	Filtered	59093.2	91324.2	Filtered
B4DUA7;Q9NX70	19178.8	Filtered	Filtered	19012.7	Filtered	162040
B4DXZ6;P51114	413447	516830	311570	380966	449324	284514
B4DYU2;Q96MW5	65584	Filtered	Filtered	41300.8	Filtered	Filtered
B4DZS0;O76075	Filtered	43484.7	54789.9	Filtered	39567.9	37173.4
B4E0T2;P50542	55116.6	Filtered	Filtered	110322	44772.4	Filtered
B4E0Y9;Q8NBY1;Q9P289	719478	413123	433287	613882	439774	340112
B4E1G1;Q9BUN8	170583	176876	246648	385112	Filtered	304227
B4E2Q0	56735.4	60366.2	22558.1	52926.3	41736.7	61554.6
B5MBX0;Q96FF9	113897	234166	150874	101768	151851	125538
B5MC20;P0C870	19682.9	Filtered	Filtered	30747.6	Filtered	Filtered
B5MC22;Q9UDX5	153039	70307.5	Filtered	117063	73668.2	Filtered
B5MC35;B5MCA1;B5MD16;Q96G28	27958.2	Filtered	Filtered	30262.6	Filtered	Filtered
B5MC53;B5MCF8;G5E9F5;P39210	58467.7	Filtered	Filtered	32165.7	Filtered	Filtered
B5MCF9;O00541	387004	768062	721951	440481	586272	563958
B5MCT2;B7Z5F4;P41161;P43268;P50549	22375.8	Filtered	Filtered	Filtered	Filtered	Filtered
B5MD00;Q9P0U1	40576.4	Filtered	Filtered	46018.2	Filtered	Filtered
B5MDE0;Q96AA3	586663	385402	289730	414482	322761	281673
B5MDF5;J3KQE5;P62826	10214181	5.56229e+06	5188681	8939661	5.89006e+06	5227534
B5MDU6;Q9H6V9	165982	52130.7	63139.2	135142	56059.8	46531.6
B7WNQ9;P15976;P23769	26786.3	Filtered	Filtered	10761.4	Filtered	Filtered
B7WPE2;G3V195;Q32P44	67896.6	58877.9	40912.2	45693.4	33005.3	60198.5
B7WPL0;Q9NVN3	183125	Filtered	Filtered	240339	168280	Filtered
B7WPL9;F8W9A8;Q6PFW1	20822.5	Filtered	15629.2	8796.01	25551.3	Filtered
B7Z1G8	87881.3	Filtered	Filtered	78769.2	Filtered	Filtered
B7Z2R7;Q5T8D3	26006.6	318385	23911.8	24201.3	45394.6	39596.1
B7Z306;C9J2P0;H7C061;P51965	460194	588777	748713	439067	628869	637301
B7Z3R2;Q9ULQ1	15174.8	59390.9	23870.2	17506.3	50524	67229.9
B7Z4L1;B7Z4U3;E7EPD9;E7EPW5;E9PCV1;G3XAH9;H7BXS2	6895.28	Filtered	Filtered	Filtered	Filtered	Filtered
B7Z4M1	Filtered	196670	197865	Filtered	206234	144336
B7Z4W5;Q16773	26331.4	Filtered	Filtered	42554.5	Filtered	Filtered
B7Z645	293002	683820	639985	163898	694978	740670
B7Z6D5;Q96GQ7	371073	754132	765644	428184	714867	776615
B7Z6Z4;F8W1R7;G3V1V0;G8JLA2;J3KND3;P60660	1.08409e+06	187444	220970	1.35612e+06	238833	247408
B7Z7F3	148207	189342	154667	153487	292791	254265
B7Z8K7	125871	Filtered	Filtered	115700	Filtered	Filtered
B7Z934	Filtered	Filtered	Filtered	Filtered	Filtered	46333.3
B7Z9I1;P11310;Q5T4U5	363213	468221	508171	408459	489975	423390
B7ZAQ6;P0CG08	28206.6	85059.3	103609	89112.9	100346	124728
B7ZAX5;Q01415	269464	102610	103812	108740	107226	137784
B7ZC38;Q9NR46	88976	Filtered	Filtered	69775.1	Filtered	Filtered
B7ZKQ9	217294	92247.4	116337	317239	140879	582652
B7ZL14	727488	179291	267604	838101	172162	197665
B7ZM87;O75044	41481.3	62397	76564.1	48640.4	54627.8	63846.4
B8ZZ87;H7C173;Q6NZ67	89081.7	51694.8	29230.4	181304	31834.5	26639.1
B8ZZ93;B8ZZH7;C9JKY0;F8WCL7;H7C171;J3KQ70;Q9C086	4081.08	8780.04	9718.63	5683.1	13206.2	15231.3
B8ZZA8;B8ZZC5	116003	136872	181041	121893	168738	168274
B8ZZD4;Q86VP1	61605.3	40553.8	76831.3	65649.2	58976.2	93414
B8ZZF6;C9J173;E7ENF2;E7ET59;E7EUX4;P49441	60527.2	58546.8	54815.4	95174	73145.8	62296.7
B8ZZI9;Q6ULP2	28699.6	4792.65	121552	30257.4	29550.7	37525.4
B8ZZN6;G2XKQ0;P63165	333960	129654	114663	312122	141581	133518
B8ZZQ6;P06454	43402.2	Filtered	57903.6	35377.2	Filtered	Filtered
B8ZZU6;E9PBF9;H7C2N6;P15336	51968	Filtered	Filtered	64375.1	27628	Filtered
B8ZZZ7;Q9NUQ6	25558.4	26960.6	19597.4	27993.8	31143.7	34539.6
B9A008;E7ENR5;H0Y714;Q96G21	219893	200266	265142	217960	208010	226267
B9A018;Q53GS9	240912	551664	487371	312390	516105	506481
B9A057;Q86WW8	25958.2	Filtered	Filtered	23742.6	13994.9	Filtered
B9EGA3;J3KMX2;Q92925	79819.4	149555	153382	75644.1	155475	159506
B9ZVR7;Q15772	14.1621	17147.9	58431.7	Filtered	56146.8	21620.1
C4AMC7;Q6VEQ5	125975	73239.7	47276.4	107310	Filtered	70981.7
C4B7M2;Q96JI7	43007.3	33308.1	Filtered	33262.1	5952.67	59107.2
C9IYN3;D6W592;Q8WVV9	138350	226116	213090	108013	214661	204428
C9J066;Q8N4C6	229440	222172	2.08384e+06	236748	178787	253330
C9J0I9;Q86WB0	43919.3	69761.8	71317.3	34923.9	81486.2	69835.5
C9J0J0;Q96EE4	32075.8	18558.1	23989.5	10744.7	20476.4	15306.6
C9J0K6;P30626	941906	78695.3	Filtered	649792	53699.4	29641.8
C9J0Q5;C9JE98;C9JFD3;Q9Y618	29528.5	11024.1	35613.2	40227.9	24654.3	39941.8
C9J0V5;C9J9V9;G3V0G1;H7C0J2;Q9BQQ3	32875.5	47408.5	Filtered	Filtered	49110.7	50159.5
C9J0W7;C9JNM5;F8W782;Q96A54	Filtered	7617.98	Filtered	Filtered	Filtered	Filtered
C9J1D1;Q8WTS1	36014.5	20464	20294.4	26608.3	25236	22071.8
C9J2G3;C9JQQ2;Q9NWU1	29016.1	29689.7	Filtered	251555	30639.5	Filtered
C9J2U0;I3L413;P24864	55928.6	80005	72598.4	47990.2	72346.2	Filtered
C9J2Y9;P30876	216836	399720	431030	252577	423610	430699
C9J406	1.43001e+06	1.08678e+06	1.27287e+06	1.27601e+06	1.10742e+06	1.1887e+06
C9J408;C9J4Q0;C9JSU3;C9JV51;E9PAP3;F8WBH9;O15519	9776.23	Filtered	Filtered	8915.14	Filtered	Filtered
C9J494;Q9H000	66142.4	54544.6	77538.6	78617.9	54378.6	40023.5
C9J4X5;Q9H160	11445	4091.41	Filtered	4246.61	4492.39	Filtered
C9J4Z3;P61513	427819	509944	484561	445929	911180	673850
C9J5J4;H0Y322;H7C4T7;Q5TKA1	Filtered	Filtered	54795.4	25961	65468.1	69339
C9J5N1;Q9BTE6	143532	165366	152500	183856	178269	180837
C9J6P4	458871	703259	779705	411397	787292	851914
C9J6V2;Q8TA86	44160.5	65627.9	68623.4	17041.6	52844.9	65811.3
C9J719;C9JJ78;Q15125	583470	127431	Filtered	698714	153009	Filtered
C9J7I0	1312.29	8910.71	Filtered	Filtered	12425.2	Filtered
C9J7S5;H7C0X4;Q92685	11913	143483	146179	11474.7	125844	130818
C9J7Z4;Q8NCE0	24823.7	30907.2	Filtered	27897	Filtered	14123.2
C9J896;C9JBT4;P16220	51567.4	Filtered	49468	72531.6	8510.78	Filtered
C9J8Q5;P51649	93739	51498.9	59885.1	61276.6	40751.1	36225.3
C9J8V5;Q8N3Z3	17402.2	Filtered	Filtered	41643	Filtered	3717.65
C9J9P8;Q969M7	12712.3	Filtered	Filtered	18333.1	Filtered	Filtered
C9JA08;Q96D46	118221	217642	105655	123447	87368.2	96773.6
C9JA28;Q9UNL2	Filtered	Filtered	85859.8	Filtered	98384.9	103518
C9JA65;C9JLG5;O00458	Filtered	17147.7	13292	Filtered	3181.9	11588.3
C9JAK5	1.52077e+06	1.02549e+06	1.02787e+06	1.71831e+06	1.04208e+06	1.10994e+06
C9JAX1;Q16595	81197.2	Filtered	Filtered	95531.8	Filtered	Filtered
C9JBY7;Q9Y291	16294	130870	146107	Filtered	113958	147805
C9JC84;C9JEU5;P02679	48752.8	Filtered	Filtered	37777	Filtered	Filtered
C9JC87;C9JWL4;O00189	33399.8	25063	47356.4	52278.4	69204.8	42886.7
C9JCC6;Q14919	445900	512980	78391.7	375328	84352.2	121388
C9JCN8;P15408	23050.3	68981	38733.5	29790	109385	90761.1
C9JCW7;C9JE12;Q9BVT8	156877	102259	Filtered	86323.4	73744.4	91955.2
C9JEH3;C9JG97;Q13685	225645	313057	368964	236509	259245	306656
C9JEH4;C9JII1;E7ET89;Q86UW9	Filtered	Filtered	45377.6	Filtered	Filtered	Filtered
C9JEJ2;P49585	113973	161609	157511	113587	134563	143840
C9JEX3;Q13614	125315	273077	263772	119849	334747	271362
C9JEZ4;Q9UKI2	31796.4	Filtered	Filtered	15163.5	Filtered	Filtered
C9JF46	66454.9	Filtered	Filtered	25860.1	Filtered	Filtered
C9JFE4;Q13098	398756	Filtered	168468	461354	65747	84411.8
C9JFR7;P99999	1.93881e+06	688802	683598	1.54835e+06	664230	592172
C9JFV4;Q8IZL8	126318	273662	222428	115912	228628	122796
C9JHG2;C9JRN3;G3XAJ6;Q14699	Filtered	371042	408531	Filtered	Filtered	434660
C9JIF9;P13798	927043	859484	1.06999e+06	955984	897248	1.05612e+06
C9JJ19;P82930	370307	412001	425439	519692	5427172	4.20153e+06
C9JJN9;Q8N3P4	140790	43410	59225.7	31539.1	41094.9	66752.2
C9JKL2;C9JPX5;O95772	175255	234359	182517	150708	116732	172484
C9JLB7;Q96HP4	156035	553431	410691	116326	183297	323623
C9JLU1;P52434	167258	93268.2	94198.8	205406	95836.5	109919
C9JLW8;I3L2L5;I3L4Q0	204762	138775	122850	186894	154405	154210
C9JNE2;Q9Y530	51268.2	Filtered	Filtered	50076	30218.9	Filtered
C9JNK6;O75431	94182.5	18957.6	15892.4	129400	13853.7	Filtered
C9JNW5;C9JXB8;P83731	584135	5.60576e+06	5.53691e+06	983687	5.10217e+06	5.26261e+06
C9JP16;O75718	98924.1	59765.9	55749.4	118972	113286	133322
C9JPP3	85472.1	39770.6	Filtered	Filtered	41178.3	Filtered
C9JQ41;H7C525;Q4VC31	235798	Filtered	Filtered	215778	Filtered	1.0108e+06
C9JQV0;Q9BRJ6	88582.9	155209	235108	127688	183295	249174
C9JR56;Q9UPW6	56900	71934.2	101641	38961.8	79176.8	68052.3
C9JRJ5;Q9UGP4	49541	72430.3	61779.8	64269	62594.3	68452
C9JRZ6;Q9NX63	558388	169142	307878	513392	169190	218026
C9JS27;Q7L592	83434.1	47543.4	84743.1	92853.8	69257.6	64257.8
C9JSZ1	708381	216898	251305	528959	132441	Filtered
C9JUX2;G3XAI9;Q5BKY9	Filtered	204427	145186	Filtered	211682	174563
C9JVN9;Q9H9P8	54541.1	65554.2	72700.9	68084.6	65581.6	70747.1
C9JVP0;Q9UPW0	15122.2	Filtered	Filtered	41727.1	Filtered	32536.5
C9JW74;Q5EB52	51664.6	Filtered	Filtered	20972.1	40425.9	Filtered
C9JXM3;Q5HYI8	174995	231382	185411	166854	173586	175397
C9JYM0;O75817	63966.6	54940.4	69785	71454.9	45940.2	Filtered
C9JYN0	Filtered	70678.3	77909.6	Filtered	73391.5	86194.4
C9JZG9;C9JZY6;H7C4M9;P62256	44324.3	38359.9	25773.5	56189.7	61217.8	26195
C9JZR2;O60716	99272.2	97034.2	120070	85391.4	91238.8	133084
D3DSM0	Filtered	143713	122994	113040	144555	148777
D3DTX6;Q96SB3	113556	128465	138583	98613.4	145828	154688
D3DWX8;P98173;Q5HY75	60065.8	Filtered	30293.6	12426.8	Filtered	15345.2
D3YTA9;P63098	119906	72822	Filtered	152049	Filtered	107725
D3YTB1;F8W727;P62910	1096359	1.44136e+06	1.48671e+06	1.40489e+06	1.44153e+06	2.674e+06
D3YTC7;Q9UBM1	33016.1	Filtered	Filtered	Filtered	6780.13	Filtered
D4Q8H0	135469	151227	97022.6	83930.2	53926.4	Filtered
D6R9M0	126089	106721	134083	93576.2	107945	142441
D6R9P3;D6RBZ0;D6RD18	1.03981e+06	1.21264e+06	1.16447e+06	1.24858e+06	697016	854998
D6R9U7;O15318	34256.3	95739.1	36577.7	55069.1	42304.2	110990
D6R9Z7;P15954	504479	Filtered	Filtered	846186	Filtered	Filtered
D6RAF2;Q6PIY7	33971.6	56749.4	76464.9	52884.1	18885.4	Filtered
D6RAM3	193901	187536	192959	214375	187647	246439
D6RAR6;Q14CZ7	45385.5	Filtered	Filtered	54642.7	17986.9	Filtered
D6RB73;D6RE58;D6RHG0;P78383	69453.5	Filtered	Filtered	56922.5	Filtered	Filtered
D6RBS5;Q8IZ81	114797	Filtered	Filtered	53118	Filtered	Filtered
D6RBW1;P06730	1.77336e+06	835738	860889	1.37599e+06	802865	1001444
D6RC52;D6RCB9;Q9NX24	265997	422218	485072	413604	253879	517236
D6RCD0;Q8NBQ5	212131	242678	217573	235770	278672	249971
D6RCM8;O95379	70748.3	7162.32	8649.62	45394	21929.1	10446.7
D6RDG4;Q8NA72	24602.6	17760.7	Filtered	22532.3	21641.2	12498
D6RDU9;O75879	42424.1	33969.5	Filtered	39734.7	28829.2	Filtered
D6RE00;Q9NYF3	29919.8	15651.8	Filtered	28467.8	19278	Filtered
D6REA1;Q9H173	72953.3	39835	34872.5	79403.9	37946.9	47018.9
D6REX3;O94979	411886	611032	585462	517869	505847	602500
D6RF35;ENSEMBL:ENSBTAP00000018229;P02774;Q3MHN5	18297.7	165635	178985	Filtered	160315	201879
D6RF44	242919	Filtered	Filtered	846576	Filtered	Filtered
D6RF48;Q9P2W9	47717.9	16577	13695.6	38604	25204.8	13446.5
D6RFG8;P27707	110474	Filtered	Filtered	115686	Filtered	26342.6
D6RFW1;Q96EQ0	57531.9	Filtered	90915.6	56490.7	Filtered	Filtered
D6RGV5;D6RIE3;H0UI06;P14406	1.25804e+06	18217.5	Filtered	1.4953e+06	44346.7	38161.6
D6RHI9;O00584	335801	278826	306244	320172	179836	254253
D6RIY6;Q06265	254978	422409	420036	336947	405561	457331
D6RJ07;Q9UL40	66407.4	39939.6	53492.3	43296	51440.8	57774.4
D6RJ90;Q9Y6G5	41957.1	Filtered	Filtered	102834	Filtered	Filtered
D6RJI5;Q9UBV7	19166	45715.4	36474	27638.9	40029.5	31487.8
D6W5U7;Q9UJ98	271498	216621	532088	293636	Filtered	226228
E2QRD4;Q6ZRQ5	33946.2	764147	685658	118378	749615	385843
E2QRF9;O75496	107128	182251	134933	125881	51452.3	93627
E3W994	160075	261526	218322	197793	249332	280645
E5RFJ1;Q96MF7	41150.5	Filtered	Filtered	45194	Filtered	Filtered
E5RFR7	36939.6	Filtered	Filtered	32537.5	Filtered	Filtered
E5RG39;Q9H7X3	Filtered	85404.5	Filtered	Filtered	Filtered	Filtered
E5RGA9;E5RIZ1	218083	Filtered	Filtered	208939	Filtered	Filtered
E5RGN3;E5RIM7;O00244	296244	135117	153291	319523	200485	220834
E5RGQ3;Q9H446	211350	175947	135053	101736	120196	124682
E5RGS2;Q9H6H4	Filtered	68409.1	91176.5	46635.5	82783.6	71483.4
E5RGS4;O60925	446072	65971.1	Filtered	852016	107938	55771.9
E5RGZ2;H0YKJ1;H0YLF2;Q6NT76	43274	39891.5	30871.7	41758.8	35484.1	Filtered
E5RH51;Q96EX1	123160	Filtered	Filtered	Filtered	17499.5	Filtered
E5RHG8;Q15369	389497	171317	275540	541546	252676	324221
E5RHW4;O94905	231668	275444	256506	219450	258429	292371
E5RI99;P62888	2.66954e+06	1.55943e+06	2357855	3.31423e+06	1.78363e+06	2.6515e+06
E5RIH5;Q6NXR4	37959.1	Filtered	10739.3	43336.8	21694.2	20848.5
E5RIK2	Filtered	Filtered	Filtered	169647	152062	Filtered
E5RIP4;Q15043	68900.1	88819.7	68940.5	61034.6	85071.7	42145.5
E5RIW3;E5RJD8;O75347	2.10124e+06	100025	85698.2	2018895	110989	138825
E5RIY0;Q8N4L2	32696.6	Filtered	9828.61	28373.2	Filtered	30204.2
E5RJM8	428035	Filtered	Filtered	641548	Filtered	Filtered
E5RJR5;P63208	762588	68154.3	50874.3	1.05768e+06	95387.6	134890
E5RK69	53496.4	Filtered	Filtered	61875.3	Filtered	16920.2
E7EM50;Q5H8A4	50250.3	64687.1	52623.9	42414.4	84076.7	80330.4
E7EM64;Q7L5N1	240542	142423	171270	193473	153603	144365
E7EMB3;E7ETZ0;H0Y7A7;P0DP23;P0DP24;P0DP25	1.2051e+06	124449	191809	1677971	219111	182780
E7EMS2;G3V2V8;G3V3D1;G3V3E8;J3KMY5;P61916	185622	154389	155076	189949	125603	136180
E7EN19;E7ENQ1;H7C360;O95819	192131	226666	257826	231599	237768	227293
E7EN32;O00255	154821	102556	92273.6	81141.4	91973.6	67853.1
E7EN73;Q8IZA0	49108.4	77602.6	17749.8	43904.8	40344.3	21636.5
E7EN86;P52747	12091.3	31900.7	31700.6	20626.6	45107.3	26149.7
E7EN96;E9PGW7;Q15528;Q5T8T7;Q5T8T8	37057.1	Filtered	Filtered	36923.5	Filtered	Filtered
E7END7	4732.11	25556.8	32825	41026	45520.4	28362.2
E7ENY0;E7EV99;P35611	239786	164577	143198	222897	175425	188091
E7EPB3;P50914	2.76749e+06	8575200	11171578	2.74469e+06	9951351	10837158
E7EPI0;E9PDR5;Q9P2D0	18084.7	28407.3	Filtered	18044.6	8449.89	11909.5
E7EPK1;E7ES33;Q16181	593911	920717	930872	555532	905103	1.01903e+06
E7EPN9	214613	321408	358691	224007	406977	355934
E7EPT4;P19404	420291	316738	347659	406623	368105	347115
E7EQ45;Q9H0R1	159162	240958	271587	192199	109978	271474
E7EQ52;O95271	56630.2	Filtered	Filtered	95289.6	Filtered	Filtered
E7EQ69;Q9GZZ1	273239	96199.6	140605	408723	112056	96514.5
E7EQA9;H7C3L4;Q92844	129169	166128	136656	76495.8	204180	209874
E7EQB2;E7ER44;P02788;Q0IIK2;Q29443	384205	1.64029e+06	1.73748e+06	420267	1.88667e+06	1.9729e+06
E7EQR4;P15311	504619	504114	520403	717923	564827	617673
E7EQR8;Q9GZM5	99421.3	71817.9	144027	88285.3	119527	144662
E7EQT4;Q9UKV3;S4R3H4	901898	788446	704547	925979	782700	767207
E7EQY4;E7EV10;Q9BTC8	48166.1	139825	180307	70957.5	130193	127717
E7ER77;Q7Z2K6	184949	113204	103456	117856	81824.3	76926.9
E7ERI8;E7EW49	43203.7	47892	81732.2	52144.7	57215.4	110030
E7ERK9;Q9UI10	191580	471479	310879	174973	370129	340711
E7ERS3	47918.2	44368.7	40999.6	60973.9	50733.7	69692.6
E7ESC6;Q9UIA9	251691	90456.8	55131.9	196739	64931.5	65451.6
E7ESD2;F8W7U3;Q641Q2	59673.6	66135	141324	62915.3	82573.2	78087.1
E7ESG2;Q9HAW4	35210	25881.6	21349.4	31700	64897.3	21628.3
E7ESL0;J3KQY1;Q9NWU5	226808	284800	194752	322604	309414	312025
E7EST9	97115.8	153222	149714	102867	143290	152027
E7ESY4;Q13330	332625	345130	365073	320634	377931	379036
E7ET07;Q9NXR8	61987.1	231399	Filtered	232107	260829	Filtered
E7ET49;Q8NCG7	143544	89858.1	156031	123116	110606	118349
E7ETU5;F6Y5H0;P29558	170906	Filtered	51414.3	179213	68367.3	55426.9
E7ETU7;H0Y9G6;P09001	238744	443666	479282	236382	411374	453992
E7ETZ4;Q9Y6E2	609070	391798	341753	711144	354400	349358
E7EUU4	1.15694e+06	1.62458e+06	1.68827e+06	1.07097e+06	1.68021e+06	1.65879e+06
E7EVA0	305105	508159	519853	375525	486145	567718
E7EVC7;Q676U5	212245	273307	27288.7	55888.4	284061	34355.9
E7EVH7;F8W6L3;G3V2E7;G3V3H3;G3V5R9;Q07866	131290	88956.6	84988	134819	90275	90410.5
E7EVJ5	50096.8	9837.29	11279.8	25591.5	11239.7	5886.63
E7EVQ6;Q14534	29698.7	14258.2	66313.6	25065.1	Filtered	51605
E7EVY0;J3KNA0;Q15070;S4R3Q9	86779.5	65475.9	79143.5	83534.4	40419.1	92226.4
E7EW32;Q7L1V2	19586.6	57881.3	Filtered	14681.5	83520.4	Filtered
E7EWD6;Q76L83	17330.2	46076.6	56741.1	35031.6	50474.8	Filtered
E7EWM1;Q15596	27397	Filtered	Filtered	13103.4	Filtered	Filtered
E7EWR4;P33240	602342	637470	609801	529373	580494	621512
E7EWW0;F5H7K1;Q7Z3J2	26364.2	6490.71	3985.67	24046.3	3814.65	118371
E7EX17;P23588	2.16869e+06	2.22338e+06	2.83332e+06	2.46999e+06	1.91405e+06	4.17675e+06
E7EX59;E9PDR0;P05166	190218	152181	167862	177063	153491	168778
E7EX90	267670	431706	358547	246693	393362	356590
E9PAN7	13621.2	49479	50452.9	16278.6	27373.5	24324.4
E9PAV3;F8VZJ2;H0YHX9;Q13765	2172126	2.70724e+06	2.7762e+06	2.46142e+06	3.11489e+06	3.40017e+06
E9PB61;Q86V81	740570	1601769	1.52564e+06	716728	1.23145e+06	1.18929e+06
E9PB90	720119	776269	875734	479011	708681	820747
E9PC69;Q7KZI7	44532.8	94135.5	88580.9	40261.3	87550.6	104491
E9PCH4	37060.9	42935.8	47499.1	31307.3	45652.8	47795.5
E9PCW1;G5E9T8;K7EJC8;O95249	24919	Filtered	Filtered	61559.4	Filtered	Filtered
E9PD50;Q92540	33059.6	32986.6	52668.2	36833.3	36215.4	50326.2
E9PDF6;O43795	47444.8	92968.6	74295.5	36636.5	73520.7	46439.9
E9PDM0;Q8IVI9	98974.6	Filtered	67032.6	88517.4	Filtered	83283.6
E9PE82;P16219	13453.8	Filtered	Filtered	Filtered	Filtered	Filtered
E9PE96;Q9Y6V0	1.20062e+06	1.60368e+06	1.31762e+06	1.35477e+06	1.41655e+06	1309656
E9PEJ6;P98196	70847	54033.2	58912	79032.1	89913.6	125924
E9PEP7;P08048;P17010	35148.3	67879.2	72833.6	55317.6	104164	76721.2
E9PER6;O15530	105946	66011.8	57311.2	61213.2	93669.6	51799.4
E9PF19;Q9Y4P3	202766	327291	304659	186634	233753	300613
E9PF32;H0YAY3	23913.9	37917.1	21031	38917.4	27184.1	Filtered
E9PFK9;Q9UJ41	93957.5	73455.1	63414.4	93807.9	99759.1	56721.7
E9PFP1	60821.8	49839.3	33621	40956.6	22901.6	Filtered
E9PFP8;P57721	53214.9	76978.6	Filtered	53458.3	Filtered	54855.4
E9PFR3;Q14738	160101	226640	222950	143944	231240	231515
E9PG19;O94868	44703.2	61753	33515.4	29714.1	8719.18	40221.8
E9PG22;Q8IW35	30775.1	23671.3	Filtered	23035.4	23310	Filtered
E9PGC0;P20936	41492.7	40787.8	42245.7	35940.1	45558.8	33927.6
E9PGI0;Q6UWY0	12704.5	38740	39024.8	24394.1	31489.9	27745.5
E9PGK7;O94759	Filtered	Filtered	Filtered	223260	Filtered	Filtered
E9PGT1;Q15631	504633	45860.8	56707.2	485848	57704.3	69659.6
E9PGT3;Q15418	89626.5	193851	227368	145325	201616	220081
E9PGT6;Q99627	197081	72781.4	Filtered	173912	112610	87206
E9PH64;Q9Y6M9	205190	Filtered	Filtered	185676	Filtered	Filtered
E9PH99;Q9Y4E5	33617.2	Filtered	Filtered	11311.9	Filtered	Filtered
E9PHG5;Q6UW02	37427.8	Filtered	Filtered	34502.2	Filtered	Filtered
E9PHI4;O94901	23511.7	39373.9	33625.5	34585.6	30757.5	25291
E9PHN6;F6XZQ7;P28161	44248.5	Filtered	Filtered	50827.9	Filtered	Filtered
E9PHV5;P28290	34765.2	9671.94	29481.6	65214.7	118611	43541.8
E9PHV6	168664	145972	134322	186643	161944	156239
E9PHY5	138509	305432	325141	191600	310559	254046
E9PI08;E9PKA7;Q9Y256	79665.4	51529.3	Filtered	128151	85384.1	Filtered
E9PIE4	397903	382978	389040	559208	432746	470219
E9PIF2;Q13206	113410	301530	319195	98080.1	280912	278971
E9PIK4;E9PIN5;E9PKN9;E9PKZ4;E9PMW4;E9PN66;E9PPM1;E9PQ46;E9PS55;O14683;U3KQ32	226746	171503	324184	241462	275632	363132
E9PIM0;J3KN20;Q9NS37	Filtered	1.97229e+06	1.96883e+06	Filtered	1.39871e+06	1.49215e+06
E9PIP3;Q9Y4H4	49978.2	Filtered	6306.83	98770.1	Filtered	Filtered
E9PIT3;P00734;P00735	110229	111398	122003	77996.7	50315.6	88212.6
E9PJ40;E9PN10;E9PND3;O00559	74031.9	Filtered	Filtered	128623	Filtered	Filtered
E9PJ42;Q5BJD5	Filtered	Filtered	91599.3	2959.27	Filtered	31620.1
E9PJ55;Q9NUJ3	11552.9	Filtered	Filtered	Filtered	Filtered	Filtered
E9PJF5;G5E9I4;H0YCF7;Q9HCU9	50003.9	43580.6	49852.6	32610.9	33552.9	37186
E9PJI1;Q92993	37242.3	Filtered	7403.41	51168.8	74357.7	122393
E9PJU8	425896	650516	Filtered	57643.8	356715	107802
E9PK54	184234	821984	881826	268492	763152	887773
E9PK61;E9PL33;E9PM05;E9PS58;O14681	200342	134015	181168	177570	165082	172661
E9PK67;E9PNI7;Q53GL7	23820.6	34842.5	Filtered	Filtered	Filtered	Filtered
E9PK91	20426.9	Filtered	Filtered	9669.04	Filtered	33633.4
E9PKA8;E9PSC8;Q6ZUT1	17931.8	74536.7	Filtered	18987.8	73048.2	125947
E9PKF3	86039	51583.9	51912.1	35287.4	50135.3	51375.2
E9PKF6;H7BXH2;Q5H9R7	68958.1	168654	152371	122617	178276	191859
E9PKG1;Q99873	2616374	1.50579e+06	1.72883e+06	2.77e+06	1.48956e+06	1.62322e+06
E9PKP7;P17480	454354	584174	570684	398827	463959	562069
E9PKU7	2334.36	165015	204664	36805	251855	179036
E9PL17;Q92989	171941	302998	318229	144346	304360	305870
E9PL57	311090	259996	300866	564546	212430	193565
E9PL71	79409.8	36229.5	33091.1	71206.2	47257.8	Filtered
E9PLI6;E9PS76;Q8N9N8	62055.3	192471	192159	87207.3	173816	211133
E9PLK3;P55786	1.23102e+06	1.31137e+06	1.26517e+06	1.2263e+06	1.35495e+06	1.41317e+06
E9PLN8;F8W9H0;I3L3B4;Q9BQB6	408166	Filtered	54606.9	364404	97062.8	Filtered
E9PLP8;Q12996	1.68653e+06	129824	118011	1.50994e+06	135433	86437.1
E9PLS9;E9PS18;H0YEN6;O76062	101578	Filtered	Filtered	63344	Filtered	Filtered
E9PLV1;Q9NQV6	167202	Filtered	33145.4	17022.8	24981.9	21392.6
E9PLV6;E9PPZ9;O43292	80962.8	323464	80725.1	290214	76364.3	308770
E9PM19;P29597	56893.4	84515.6	59992.1	51972.2	67749.9	60154.1
E9PM69;P17980	1.39765e+06	476386	533577	1.4004e+06	540191	558647
E9PM75;Q9NTG7	32818.3	22353.6	19591.5	12006.9	23393.7	18560.4
E9PM92;O00193	120675	280500	364540	86429.6	373766	534715
E9PMI6;J3KN38;P54105	2.66922e+06	932593	1.19769e+06	3.12826e+06	1288801	1982087
E9PMJ2;J3KP39;Q9BPY3	25477.2	33943.6	Filtered	30555.8	Filtered	16474.9
E9PMQ6;Q00613	46399.9	110555	125156	76298.1	47403.7	53652.2
E9PMR4;K4DIA7;P48509	62792.3	117495	84629.1	83864.6	117876	85493.2
E9PN09;Q6YBV0	39012.4	Filtered	Filtered	13158.8	17958.6	14454.8
E9PN89	86918.7	126294	141941	38460.5	99535.2	90563
E9PNP3;E9PR47;Q9H7C9	54078.7	72930.4	55854.6	82994.5	73934.7	72539.5
E9PP40;Q15048	27411	Filtered	Filtered	26120	8038.56	Filtered
E9PPW7;O00217	569639	126571	90926.7	491459	88150.4	102749
E9PQ57;P78406	260140	181473	197671	255877	399593	446844
E9PQN9	147111	79896.4	57367.5	170038	90540.8	86959.1
E9PR30	1.45988e+06	3.72409e+06	5.40396e+06	1.68133e+06	3.7058e+06	6420066
E9PR76;E9PSH4;Q9H063	6474.48	28434.3	Filtered	2008.34	18884.4	Filtered
E9PRI1;H0YDE3;Q96NY9	Filtered	7302.74	Filtered	15622.4	Filtered	Filtered
E9PRK7;Q8N8R7	19372.2	Filtered	Filtered	16147.3	Filtered	Filtered
E9PRQ7;Q04323	194706	364884	454107	226662	420549	434204
E9PRU3;P30291	Filtered	Filtered	Filtered	Filtered	Filtered	Filtered
E9PRY8	2197317	427069	344397	2.21585e+06	198960	335628
E9PS17;Q96KG9	115954	133759	129068	83319.4	130199	148475
E9PS62;Q9BZ67	17667.2	84122.4	29666.9	Filtered	86603.7	89640.1
E9PS74;Q8NBI5	317434	381365	404886	209944	365408	337491
E9PSI1	125106	71511.5	108525	111931	72693	71344.9
ENSEMBL:ENSBTAP00000024146	62529	234443	77296.2	79613.7	175144	164973
ENSEMBL:ENSBTAP00000025008;Q9H4B7	24608348	16560423	18230234	29178012	12908703	16612048
F2Z2E2;Q86VI3	139611	407077	746062	159795	482293	492082
F2Z2U4	44421.5	34945.2	Filtered	Filtered	31146	39681.1
F2Z2W7;Q8IZ69	316499	652617	1.37645e+06	1401486	438422	1.13475e+06
F2Z2X4;Q9C0E2	60716.6	Filtered	Filtered	73063.3	Filtered	Filtered
F2Z2Y3;Q9H8W3	56879.5	Filtered	54667.1	44905.6	72947.6	51568.2
F2Z2Y6;O95777	378069	231312	276793	692532	258878	215020
F2Z3H6;Q9BQE9	89750.5	89916.8	Filtered	89569.5	90995.3	120585
F5GWH5;P61165	347095	74216	37125.9	198049	122042	76959
F5GWI9;F5GXZ7;F5GZ97;Q9Y3C0	66897.1	155775	106083	50189.2	116194	117348
F5GWT4;Q9H4A3	89014.5	64727.9	101412	76829.8	102968	70532.7
F5GX09;Q5HYJ3	71020.3	56708.9	140618	80178.5	31831.7	101082
F5GXF9;P51825	651341	41596.2	34375	758789	29734.2	1.73236e+06
F5GXP1	1.24148e+06	773685	744717	991981	848232	774119
F5GXR3;F5H7R9;P20962	408879	Filtered	Filtered	369042	85070.9	Filtered
F5GXW6;O95415	29245.1	Filtered	Filtered	20401.6	Filtered	Filtered
F5GXX5;P61803	2.00291e+06	445559	402549	1.41173e+06	553795	557853
F5GYJ5;Q9NX18	59487.1	Filtered	Filtered	75594.8	4753.73	Filtered
F5GYQ1;P61421	451840	Filtered	Filtered	331374	48728.7	62696.3
F5GZ11	Filtered	Filtered	188541	Filtered	186595	Filtered
F5GZ90;Q9NZJ0	115707	Filtered	51116.3	161383	35472.4	Filtered
F5GZF0;O14519	22394.3	Filtered	Filtered	27182.7	Filtered	Filtered
F5GZG6;F8VRJ6;F8WCM7;Q9H3S4	8680.05	Filtered	Filtered	4831.93	Filtered	Filtered
F5GZI3;Q5VWU8;Q5VWV2;Q8TEW0	4549105	32555.5	1.73375e+06	171478	37510.3	2601167
F5GZQ4	7885.98	Filtered	Filtered	Filtered	Filtered	Filtered
F5GZS6;J3KPF3;P08195	1.46558e+06	1.04036e+06	1.01692e+06	1.14993e+06	1.13147e+06	949352
F5H039;Q9NQX3	153374	200312	186010	221218	203197	194401
F5H070;Q9Y4C1	57119.4	39330.1	43223.1	29543.1	33570.7	28044.7
F5H0F9;Q9UJX4	87160.9	Filtered	Filtered	81960.9	Filtered	Filtered
F5H0P5;F5H1Q2;F5H5L0;F5H5Y9;Q8NBI2	249754	277924	247150	340933	310978	321881
F5H0R1;Q9H6E5	63195.3	36169.1	55081.5	80212.9	93352.5	39309.1
F5H148;H3BMT1;Q9NYV6	35516.4	46282	48929.4	26536.8	102578	51191.4
F5H2A4;F5H2U8;F5H6H0;P52926	18258.3	8490.65	Filtered	Filtered	Filtered	Filtered
F5H2X7;H0Y5D5;Q9ULV3	31702.1	15587.4	22635	27850.2	16054.9	37151.6
F5H365;Q15436	281808	299701	383110	243653	305384	323439
F5H385;Q9BRY0	74079.4	40917.6	Filtered	60493.9	Filtered	Filtered
F5H4N4;Q9NR77	70386	Filtered	Filtered	70990.8	Filtered	Filtered
F5H4R6;F8VY35;H0YIV4;P55209	2961538	2065285	1.76674e+06	2757804	1.79384e+06	1.53297e+06
F5H523;Q9P2K6	35419.6	Filtered	Filtered	33781	13764.9	Filtered
F5H538;J3KNB8;Q9Y6R4	15749.6	21547	30933.9	20638.5	34803.1	28431.7
F5H5D3;Q9BQE3	1.22653e+06	977153	1.05463e+06	1.63661e+06	1.4517e+06	1.20878e+06
F5H5P2;P12694	91268.4	68590.4	85287.7	48598.3	Filtered	14143.4
F5H5U2;Q8NHQ9	44741.5	123215	116242	65315.6	127557	116420
F5H6I0	Filtered	Filtered	Filtered	23448.6	Filtered	Filtered
F5H6U7;Q9Y3E0	192879	393776	387566	195034	376118	322110
F5H702;Q96GC5	190525	109123	122222	143283	129326	110092
F5H7W8;Q96C57	158112	224479	266366	176964	243865	210890
F5H872;Q13503	64846.8	Filtered	Filtered	46626.7	Filtered	Filtered
F5H8H2;Q03426	38663.6	81542.5	36086.3	71142.7	59974.2	41660.5
F6S7C4;Q8NEM7	25827.3	21598	312549	21602.5	26480.5	26305.4
F6SA91;Q9BUZ4	Filtered	Filtered	7595671	Filtered	Filtered	8290101
F6SFB5;P56377	45492	Filtered	Filtered	59772.5	Filtered	Filtered
F6UZG9;Q8NFZ0	1.6921e+06	1.64862e+06	2001748	2.61736e+06	2.12481e+06	1302806
F6VDE0	85149.2	64366.3	61343.5	62876.7	63184.3	41333
F6VRR5;Q9BY77	199186	244087	252438	224740	225410	227006
F6VUX8;Q9HC77	36314.8	450340	460031	15512.7	227776	506248
F6VZ39;Q9H0Z9	59824.9	119286	115321	56149.9	103726	106565
F6WH68;Q9NZ71	19846	10512.7	Filtered	7050.76	Filtered	Filtered
F6XZD3;Q8N283	943808	234906	182665	807155	237069	205036
F6Y2X3;Q16635	Filtered	Filtered	Filtered	Filtered	Filtered	Filtered
F8U8C0;O00220	26717.6	Filtered	Filtered	5410.83	Filtered	Filtered
F8VPD4;P27708	1.97105e+06	2377348	2909809	1.99635e+06	2.71874e+06	2.91745e+06
F8VPI1;F8VQQ5;F8VQW0;F8VR05;F8VSI7;F8VVJ4;F8VX73;F8W086;F8W1G3;F8W201;P55061	26756.4	46315.2	52285.4	39429.9	55818.6	59477.6
F8VQD4;Q8TAD7	34204.5	67716.2	55375	30973.7	62733.1	68361.4
F8VQE1;F8VS07;Q9UHB6	49354.4	79032.7	102175	56082.3	67884.8	91476.4
F8VQZ7	273171	323170	369725	259058	457036	556412
F8VRH0	634262	441907	380193	324214	481991	419620
F8VRJ2	38768.3	106445	131998	108214	176002	163048
F8VRX5;Q7Z6J2	Filtered	160815	429793	541303	Filtered	140286
F8VSL3;P25208	111204	427072	293954	162772	457206	347533
F8VU39;J3KPG5;Q9UIF9	33719.4	176896	18950.1	38959.3	230493	39924.4
F8VUA2;F8VVT7;Q9HD42	157122	21132	17004.2	163895	23279.4	26963.7
F8VUB4;F8VV52;Q9NZN8	85798.9	57694.3	51755	115379	87941.6	168851
F8VUJ3;Q8N4A0	57549.8	105483	Filtered	Filtered	108467	Filtered
F8VV04	58469.2	157668	98688.4	67773	261982	249419
F8VV56;F8VWK8;F8W022;P08962	201061	1.20681e+06	997781	134720	599623	656165
F8VVA7;P61923	459733	Filtered	1902.69	442503	54441.9	Filtered
F8VVM2	766523	903111	756926	1.09828e+06	742510	639645
F8VVT9;J3KNM6;Q99490	28702.1	73196.7	60513.9	36493.1	75966.5	78784.3
F8VWT9;J3KPF0	25317.4	Filtered	Filtered	19349.2	Filtered	Filtered
F8VX04;Q9H2H9	121477	117903	Filtered	61991.1	Filtered	Filtered
F8VXG7;Q99590	234169	180472	199875	112104	197990	202054
F8VYE8;P36873	560585	289400	274630	726284	275913	287767
F8VZI0	656018	743431	700984	470651	701173	638363
F8VZX2	2.5498e+06	2.81741e+06	3156323	2.27803e+06	2.32466e+06	2.5694e+06
F8W038;Q8IXM2	178598	103333	142983	141874	117741	86820.7
F8W1A4;P54819	2.8549e+06	456557	390620	2.58473e+06	381908	438346
F8W1I9;Q6JQN1	19580.9	Filtered	Filtered	12372.4	174687	Filtered
F8W1J4;H0YHE2;Q8WYA0	207994	327059	357774	642413	357222	365243
F8W689;P48382	18639.9	12330.9	19938.8	17537	32860.5	29521.6
F8W696;P02647;P15497	91476.8	Filtered	Filtered	96927.6	Filtered	Filtered
F8W6N3;Q92560	12003.2	8033.19	7022.38	29103.3	6801.98	5508.91
F8W726;Q14157	830567	500787	550017	879120	639881	579888
F8W785;O00461	60132.8	63350.9	31877.2	52591.7	74829.4	74777.5
F8W7C6	2.7213e+06	4499430	5424597	3.72522e+06	3791997	6163436
F8W7Q4;Q96A26	976161	117410	82340.7	627377	100089	98351.5
F8W7U8;P49959	179293	263027	208357	203754	257159	221338
F8W872;Q15131	Filtered	Filtered	566213	Filtered	41513.2	328692
F8W8C2;Q9HBM0	47288.7	Filtered	Filtered	27488.4	Filtered	Filtered
F8W8D3;Q14493	92527	203359	196294	80330.3	207668	167816
F8W8G5;P10242	29935.7	Filtered	Filtered	24773.3	Filtered	Filtered
F8W8I6;P31483	995073	1.51095e+06	1.6755e+06	869990	1.28153e+06	1.34814e+06
F8W914	250048	Filtered	33803.6	170352	30032.8	12050.9
F8W925;Q8NFI3	48627.2	33319.5	Filtered	59623.9	38188.2	39320.2
F8W930;Q9Y6M1	130117	234674	127591	206502	606791	228164
F8W9J4;Q03001	118911	697384	386133	315767	304259	283455
F8W9P4;O00329;Q5SR50	100415	84533.8	69219.9	105111	92737	108529
F8W9W2;P43250	77687.7	174807	56138.5	39861.9	59402.1	67530.9
F8W9X7;Q567U6	67204.2	47911	Filtered	62021.8	Filtered	54227.6
F8WA39;Q13613	23419.5	Filtered	31914.1	17507.5	65292.7	89269.8
F8WAJ0;Q9H8H2	27591.2	92102.6	45614.9	23417.9	104320	103623
F8WAL5;F8WE68;Q8NC44	Filtered	84973.6	Filtered	Filtered	Filtered	Filtered
F8WCA0;J3QRU4;L7N2F9;P63027	130033	Filtered	Filtered	213025	Filtered	Filtered
F8WCF6;P59998	3.13896e+06	448117	407634	3.25696e+06	564497	536296
F8WCX2;Q8N1G0	67213.8	69079	45840.5	44934.1	53401.6	56038.2
F8WF48;Q99442	222861	304049	333296	210334	265704	302262
F8WJN3;Q16630	642353	720311	1.53722e+06	1.00868e+06	1047675	1.03423e+06
G3V0I5;P49821	491530	559113	599788	470996	581362	562553
G3V113	121103	181230	425163	311727	Filtered	190308
G3V150;O94766	108224	156876	91122	85005.9	70659.2	77073.7
G3V161;Q8NAB2	18185828	37930760	44129428	17528148	42131640	46806748
G3V167;Q9UGN5	22757.7	48080.1	15751.6	30016.3	51239.9	44460.3
G3V169;P29466	44374.6	31468.7	35259.1	24508.8	Filtered	Filtered
G3V180;G3V1D3;Q9NY33	825756	399427	409220	713974	432168	401256
G3V192;G3V1D1;P02794	99289	Filtered	Filtered	120884	30167	Filtered
G3V1A6;P57764	47067.2	73992.3	32172.9	300001	70573.7	63569.3
G3V1L6;Q9BQL6	13096.5	Filtered	Filtered	Filtered	9723.68	Filtered
G3V1N2	833069	650211	628431	1.41107e+06	588532	650615
G3V1P3;Q969J3	114108	19161.3	16300.9	6781.2	22415.3	15046.5
G3V1P5;Q96RN5	67905.4	49164.9	50934.9	69471.2	69825.7	51823.7
G3V1S4;G3V5S9;Q9Y324	108764	199229	203869	164302	176294	207215
G3V1S7;M0QXH4;M0R2V0;Q92839	11085161	1.69379e+06	1886791	9417958	1.73221e+06	1.561e+06
G3V1U3	73662.6	105868	110286	77715.2	137862	139362
G3V1V4;Q8WW33	782645	538907	535188	818620	500558	484941
G3V203;J3QQ67;Q07020	975458	5.61381e+06	6.17798e+06	1.5307e+06	5951264	9188109
G3V2H2;G3V3U8;Q9Y2U9	20694	39361.1	50706.3	19753.8	42521.4	50590
G3V2S6;Q9Y5K8	116680	Filtered	Filtered	114762	8446.07	115036
G3V2U7;P07311	345652	122088	142535	290487	119378	138770
G3V325	48588.9	353677	317953	43819	94187	334109
G3V3D6;Q8WV16	Filtered	Filtered	Filtered	Filtered	Filtered	13449.1
G3V3G9	76612.4	69496.4	96334.4	65620.8	86287	102172
G3V4K3;Q9H9C1	63735.4	57816.5	46519.1	247649	21866.2	38710.8
G3V4P8;P60983	68419.7	Filtered	Filtered	149503	Filtered	Filtered
G3V529;Q9GZR7	82265.1	246234	290068	107177	239791	282724
G3V553;Q9NWQ4	34350.7	Filtered	Filtered	25907.8	1483.84	Filtered
G3V583;Q8N128	110662	Filtered	20456.5	45025	Filtered	Filtered
G3V599;Q96PC5	123950	4523.09	18534.5	198583	13355.2	33999.4
G3V5L1;P61244	102392	292209	453150	98720.4	345564	305453
G3V5T9;P24941	635036	229630	267556	621405	266113	288258
G3V5W3	Filtered	Filtered	Filtered	44802.9	Filtered	Filtered
G3V5Z3;Q6IN85	88358	93814.8	90793.5	106900	90908.9	74679.3
G3XAF1;Q5TEE8;Q6AI25;Q9NRZ5	1.46153e+06	1.23531e+06	1.53424e+06	1.16527e+06	1.30682e+06	1.5787e+06
G3XAG1;Q96ME7	66942.1	137193	195634	54253.6	117410	130618
G3XAH6;P51003	189326	220206	248491	187787	241301	265624
G3XAM7;P35221	38983.7	101977	Filtered	21359.5	20108.4	80010.7
G3XAN4;Q15629	44361.9	157657	120884	120398	125682	90437.8
G3XAN8;Q9Y5J9	341117	Filtered	Filtered	347299	Filtered	Filtered
G3XAP0	35605.4	25442.3	20936.6	29680.7	26402.4	25130.3
G5E9A6;P51784	212479	204394	200168	192514	194350	196594
G5E9C2;Q15653	52438.9	30804.6	55356.9	39027.4	34662.3	51177.4
G5E9V5;G5E9W7;P82650	120486	75792.7	50663	140576	44788.2	56557.1
G5E9V7	88844.7	Filtered	Filtered	84584.4	Filtered	Filtered
G5E9W2;Q9P2E5	749259	69417	70825.6	665602	54855.1	85745
G5E9Y3;Q8WWN8	22419.8	32665.9	49419.2	27407.4	46330	Filtered
G5E9Z2	93539.4	175750	135598	132437	139944	83531.6
G5E9Z4;Q8TCG2	19105.6	Filtered	Filtered	22696.8	5773.25	Filtered
G5EA09	52981.9	35669.6	45383.8	54942.4	40397.4	50670.5
G5EA30	746690	585024	648479	489506	558837	541381
G8JLB3	498633	703422	653416	591908	708254	676636
G8JLB6;P31943	3.30554e+06	2.66187e+06	3.66244e+06	2.55819e+06	3876604	3.02694e+06
G8JLD3;Q8IUD2;X6RLX0	17034.7	Filtered	44244.9	53348.1	33159.8	28451.6
G8JLD5	80619.9	29795.4	Filtered	68492	Filtered	Filtered
G8JLQ3;P78537	53484.4	Filtered	Filtered	64421.3	Filtered	Filtered
H0UI80;Q8IXH7;X6RLT1	163980	85418.9	86863.2	114608	107542	104643
H0Y2W2	1.35911e+06	598003	512697	1566447	562580	547218
H0Y362;Q8NEW0	110882	163942	131252	95852	181584	137232
H0Y368;O60762;Q5QPK2	521669	351153	343096	433850	339821	340574
H0Y3N9;Q9UPP1	49009.1	37316.1	213827	37056.3	90576.9	339449
H0Y3Z8;H7C0Z5;Q08334	41550.7	152797	22582.8	161541	52039.4	41812.1
H0Y4B0;O43414	133283	Filtered	36946	118850	55188.2	40299
H0Y4W2	84497.6	45024.8	54592.3	51933.3	51202.6	58180.8
H0Y5A1	225690	Filtered	Filtered	240040	Filtered	Filtered
H0Y5C2;O95260	831110	58060.8	Filtered	15638.3	123483	56993.3
H0Y5K5;H0Y621;Q9Y282	244525	962452	500325	183919	735506	250444
H0Y6H0;Q8NB78	63432.7	63665	72820.2	61551.5	73866.7	76153.1
H0Y6I0;Q13439	30019.4	18796.8	Filtered	23946.2	10306.9	34151.8
H0Y6K5;H0Y7L6;Q02447	Filtered	19214.6	32915.6	11055.8	38540.4	61027.3
H0Y6V6;H0YHZ2;Q6UX01;Q8WVP7	38387.8	13880.7	Filtered	26514.8	14423.4	11485.9
H0Y7P7;Q9UG56	Filtered	10637.7	Filtered	49775.5	36563	Filtered
H0Y825;Q5TCQ3;Q5TCQ5;Q9UMS5	103269	192283	85956	54334.3	258224	248719
H0Y886;O43674	102424	46493.4	Filtered	181420	38493.4	Filtered
H0Y8G5;H0YA96;Q14103	8432998	7.16402e+06	11038669	9729091	7.4296e+06	7.56984e+06
H0Y8W3	43033.6	49340	67677.7	40095.3	9011.99	44227.1
H0Y8X4;O43598	472670	2444230	54877.8	448143	Filtered	69014.9
H0Y8X6;P46934	11340.8	Filtered	Filtered	13352.3	6323.23	Filtered
H0Y990	34636.8	45772.4	Filtered	43126	36681.3	Filtered
H0Y997;Q96J42	20680	8054.65	18296.3	21442.2	20944.7	Filtered
H0Y9C7;P20933	Filtered	119631	134995	Filtered	108593	111646
H0Y9P9;Q9H8P0	32212.3	Filtered	Filtered	Filtered	6750.23	7780.98
H0Y9T5;Q8IU60	29050.4	Filtered	28160.3	31978.1	16233	16166.1
H0Y9V2;P63146	80088.3	69094.1	47282.3	58954.5	64068.9	57912
H0Y9X1;Q96EY4	113798	132242	112976	117877	148775	140061
H0Y9Z5;Q96LI5	26037	38362.4	43833.6	27419.7	42942.4	22918.1
H0YA20;P52824	Filtered	Filtered	Filtered	13381.7	9468.63	Filtered
H0YA52;Q9H0N5	97616	Filtered	Filtered	90842.6	Filtered	Filtered
H0YA93;Q86UW6	13750.5	4942.36	Filtered	23270.2	Filtered	Filtered
H0YAI8;H7C252;Q9UG01	Filtered	38861.8	Filtered	Filtered	26765.3	32405.4
H0YAV1;Q7LG56	42119.5	Filtered	Filtered	19159.2	Filtered	Filtered
H0YAW0;O75762	434012	388570	363390	447952	544264	500561
H0YBC7;O60238	48965.9	40219.3	Filtered	Filtered	28864.3	Filtered
H0YC56;Q9UQ53	129550	Filtered	13163.1	Filtered	Filtered	Filtered
H0YCG2	Filtered	135014	160896	Filtered	156044	162010
H0YCP6;H3BLW6;Q5T3F8	Filtered	246927	280526	Filtered	301267	277957
H0YD13;P16070	567700	332504	271161	577277	346279	300988
H0YD48;H0YEF7	67441.3	Filtered	Filtered	62471.8	42944.2	Filtered
H0YDK8	45007.3	56968.2	24381.8	39075.5	128423	129527
H0YDN1	370654	347132	351449	485791	474870	490148
H0YEB6;O60232	275335	36755.4	Filtered	330578	31075.7	Filtered
H0YET9	10928.1	68993.2	37729.5	23633.9	76012.8	39146.8
H0YF29;Q6P1X6	61605.9	141189	Filtered	46994.9	4980.81	Filtered
H0YF54;Q502W6	108094	88622	Filtered	127780	100099	82054.6
H0YFD6;P40939	1.18425e+06	1.18936e+06	1.37246e+06	1.24696e+06	1.29895e+06	1.22035e+06
H0YFN7;Q4ADV7	6579.5	1612149	1.24345e+06	20692.1	1998889	1.57439e+06
H0YGR4;Q9Y3B8	188914	Filtered	Filtered	188588	Filtered	Filtered
H0YGS7;Q6PJ69	69269.4	Filtered	Filtered	98465.9	Filtered	Filtered
H0YH69;Q9HBU6	71198.8	39662	33820.7	162566	78940.9	63872.4
H0YHG0;P82979	1.05997e+06	1.20429e+06	1.21359e+06	1.15802e+06	1.07018e+06	1.23569e+06
H0YI09;Q9H8H3	100838	11406.5	14004.1	111639	35042.6	26991.2
H0YI37	153590	Filtered	Filtered	181776	Filtered	Filtered
H0YIV9	83527.8	Filtered	Filtered	77707.5	Filtered	Filtered
H0YJ75;Q13362	115856	94334.2	76702.8	99901.9	92667.2	98371.3
H0YJA2	63502.9	140224	108638	74855.7	128752	Filtered
H0YK61;H0YNK0;H0YNK8;Q5J8M3;S4R329	110283	Filtered	Filtered	122987	Filtered	Filtered
H0YKD8;H0YMF4;P46779	227378	926110	2.33408e+06	504797	1107806	1.73693e+06
H0YKR4;H0YN04;H0YNR6;Q9HA82	69896.3	105246	109172	56989.1	138959	146085
H0YLN8;Q96QT4	24845.7	Filtered	Filtered	12545.3	18709.5	13359.5
H0YMD2	2532.71	Filtered	Filtered	Filtered	Filtered	Filtered
H0YMI4;Q6JHV3;Q9Y6I4	20816.9	31776.6	27056.3	23334.8	31696	25131.9
H0YMV8;Q71UM5	347585	898072	2.74286e+06	465342	1.05306e+06	680483
H0YN26;P39687	2558272	1.09794e+06	1.28494e+06	2962109	1.09424e+06	1.27047e+06
H0YNA7;Q8TCT8	263447	Filtered	47197.7	Filtered	56430.7	Filtered
H0YNE9;Q92930	104711	Filtered	Filtered	51150.3	Filtered	3098.3
H0YNG3;P67812	761578	327663	292436	939614	330498	297059
H0YNJ9	Filtered	524000	340736	Filtered	661733	318138
H3BLT9;Q7RTR2	17409	3248.61	Filtered	9022.98	Filtered	Filtered
H3BLV9;Q96SB4	142119	174863	319596	136631	239646	262700
H3BLY3;Q86X95	167069	Filtered	Filtered	Filtered	Filtered	Filtered
H3BM14;H3BM74;Q9Y5A7	22482.9	14555	Filtered	161082	Filtered	7142.89
H3BMD8;P56211	192139	114497	89133.7	288536	99643.6	77550.2
H3BMF1;H3BUT5;Q8N9A8	41179.6	Filtered	Filtered	13184.9	Filtered	Filtered
H3BMF4;Q9H2V7	93307.7	114189	126664	91376	92269.9	97107.7
H3BMJ2;Q6ZRI6	51265.4	Filtered	Filtered	33694.1	33889.7	Filtered
H3BMM9;H3BTC0;H3BV80;Q15287	1.05295e+06	1.01327e+06	1.08436e+06	676501	1.10919e+06	1.26663e+06
H3BN06;H3BU39;H3BUD5;J3KSR6;Q96MX0	179960	Filtered	Filtered	190816	Filtered	Filtered
H3BN64;H3BRF9;Q96K21	102478	16964.2	60330.6	70479.5	56435.5	58220
H3BNC9;P08708	1.27178e+06	601266	587414	1.23505e+06	651618	675089
H3BNI4	Filtered	Filtered	Filtered	Filtered	216791	Filtered
H3BNT4;Q99547	48112.1	Filtered	Filtered	45803.1	Filtered	Filtered
H3BP20;P06865	280932	439845	480638	315585	444530	445589
H3BP28;Q99807	52167.5	200836	240397	26076.5	Filtered	Filtered
H3BPE1;H3BQK9	136667	120080	434684	156238	129840	135941
H3BPJ2;Q15041	259233	Filtered	Filtered	220076	Filtered	Filtered
H3BPZ0;H7C112;Q6PCT2	26292.1	20734.4	31515.7	41815.8	64729.3	38655.2
H3BQF6	35827.3	Filtered	Filtered	27522.2	Filtered	Filtered
H3BQM0;Q8NDF8	24705.3	Filtered	12919.8	15065	16326.1	13124.4
H3BR23;O95273	24454.8	Filtered	Filtered	27160	Filtered	Filtered
H3BR70	273940	240805	233382	1.1145e+06	650977	619238
H3BRB6;Q8ND25	32252.2	Filtered	Filtered	Filtered	Filtered	Filtered
H3BRL3;O14562	411423	393356	587256	473401	458889	437505
H3BRQ0;Q96CD2	26947.3	625654	Filtered	22923	1.13422e+06	Filtered
H3BRS1;Q12968	53063.4	42689.8	19667.1	18380.3	47474.7	Filtered
H3BS42;Q9H5H4	35259.3	129313	61157.4	40680.3	113488	Filtered
H3BSM7;Q96GQ5	66010	61977.5	157750	57872.5	82348.9	115776
H3BSS6;Q9H2Y7	35213.1	29116.9	39824.9	30173.5	37143.7	35566.2
H3BST1;Q9UL45	37896.4	Filtered	Filtered	Filtered	Filtered	Filtered
H3BSW6;Q2VPK5	54009.3	70642.4	61822.6	76517.2	67126.6	77264.5
H3BU49;Q9Y2Y0	71481.4	Filtered	Filtered	49333	Filtered	Filtered
H3BU86;O14662	73671.1	Filtered	Filtered	82300.6	Filtered	Filtered
H3BUF6	74572.2	Filtered	Filtered	79080.4	Filtered	72148.8
H3BUX2;J3KNF8;O43169	814767	190009	241803	817199	179227	201394
H6UMI1;O95166	138667	Filtered	33170.2	140641	Filtered	35904.9
H7BXD5;H7C2Z6;P28676	27964.3	49142.9	29229.1	66430.2	53463.3	34597.8
H7BXF4	69588.6	54589.7	55530.4	65418.5	44531.1	54553.3
H7BXH9;Q8WXB1	13206.2	Filtered	Filtered	5680.48	Filtered	Filtered
H7BXI1	228252	474793	532953	354567	526917	564994
H7BXJ4;Q0JRZ9	Filtered	24048.7	22831.2	Filtered	22954.3	27324.3
H7BXN9;Q8TCC7	258597	193456	545110	280105	Filtered	139435
H7BXY3;Q7L2E3	169339	288162	267836	201827	336631	345803
H7BY58	1.02772e+06	535639	513623	1.17219e+06	612980	569905
H7BYF2;Q5JRG1;Q9BVL2	95200	123941	95234.5	101872	125460	112435
H7BYJ1;Q969K3	14573.7	37270.2	Filtered	14149.6	Filtered	Filtered
H7BYP4;Q9H930;U5Y3L1	Filtered	1.73898e+06	1.33649e+06	64010.2	2.14132e+06	1.68948e+06
H7BYT1;P48730	72824.6	187498	150496	99641.8	215481	210453
H7BYV6;Q9NQY0	37077	Filtered	Filtered	24587.6	Filtered	Filtered
H7BYW5;P31321	22939.6	10844.9	Filtered	28192.2	37360.2	41694.6
H7BZ14;Q9H2H8	77099.6	126634	125142	108059	122611	125935
H7BZ81;Q6NUM9	4640.04	23783.6	17604.9	22861.9	29159.2	27794.9
H7BZJ3	3893139	7761952	10760169	6709385	7.17962e+06	9036560
H7C0B3;H7C1G1;Q96K49	94922.2	134158	235989	54607.8	121062	176468
H7C0G7;Q9H9Q4	21425.4	Filtered	Filtered	10622.1	48332.2	Filtered
H7C0N4	63225.7	226983	276901	157691	206257	133381
H7C0S8	12552.7	Filtered	Filtered	31311.4	Filtered	Filtered
H7C127;H7C128;H7C179	79880.3	51635.2	100598	83405.7	74977.2	75731.6
H7C1I0;Q96K37	59771.9	21728.4	20707.9	51943.9	Filtered	13694
H7C1J4;Q6BDS2	25486.9	4296252	5558265	16378.1	1.19778e+06	5162537
H7C1M2	54535	89090.3	105338	53858.3	98484.1	94830.1
H7C1M5;Q9H147	142763	216633	239373	270380	390327	170688
H7C1N3;O15155	40504.8	Filtered	Filtered	33196.5	Filtered	Filtered
H7C1U8;Q9BUR5	294503	98384.3	146733	304242	98743.4	124212
H7C279;O00506	32546.3	30005.1	33464.4	32888.4	36141.9	36413.9
H7C2Q8;Q99848	567107	1.2255e+06	1.31088e+06	793034	1.08109e+06	1.29751e+06
H7C3A3	1.40398e+06	Filtered	Filtered	Filtered	336161	302471
H7C3P7	147157	75024.7	111480	149180	93514.7	99762
H7C3T2;Q2TAZ0	8953.02	57884.1	63143	16903.5	50240.5	25682.3
H7C4G8	29860.1	Filtered	Filtered	Filtered	Filtered	Filtered
H7C4T5	366888	298046	266366	404948	268143	253254
H7C4X9	67404.6	80542.4	65893.6	58208.2	72208.8	72241.7
H7C593;H7C5U3;Q9H3U5	284632	353399	378137	147075	269798	276680
H7C5D9	10461.7	Filtered	Filtered	3108.54	Filtered	Filtered
H7C5U8;Q9P0M9	167184	287935	338540	235087	285455	322345
H9KV75	28497.2	Filtered	Filtered	46746.5	Filtered	Filtered
H9KVB4;O15417	30193.6	15428.6	32542.5	8360.8	13207.5	27149.1
H9ZYI9	33184.5	122857	94007.3	28166.5	136907	121068
I3L072;J3KT60;J3KTJ7;Q9BSJ5	Filtered	58285.4	Filtered	Filtered	Filtered	28737.1
I3L0A0	1938689	2626460	2240133	1.72008e+06	2.40204e+06	2.28511e+06
I3L0E3	133595	73805.4	87896.8	244377	77502.3	105978
I3L0M3	Filtered	Filtered	32459.2	35689.7	25029.8	Filtered
I3L0N3;P46459	513136	187247	195617	494591	162171	198479
I3L0U5;Q6PK04	20560	181006	115091	90015.9	208276	241342
I3L0X5;O75391	164769	136255	144886	166574	141250	164091
I3L112;P52429	31293.1	Filtered	Filtered	8047.61	33771.2	Filtered
I3L1H5;Q9BZG8	691337	402597	67238.3	593798	510355	381238
I3L1I3;Q8WV22	39716.4	Filtered	Filtered	46207	31855.6	Filtered
I3L1Q3;Q8TE02	52417.6	Filtered	34125.3	98670.8	Filtered	Filtered
I3L269;I3NI25;Q96NB1	12291.7	Filtered	Filtered	Filtered	Filtered	Filtered
I3L295;J3KT75;J3KTK8;J3QQZ4;J3QRD5;J3QS48;J3QW43;O75352	280223	213631	218251	435645	242529	253846
I3L2B0	605461	441853	606628	311266	477267	643549
I3L2C7;P57678	214189	52416.9	64303.5	221972	80566.2	88112.9
I3L2J0	3111.23	67895.8	Filtered	Filtered	109776	31327.4
I3L2J1;Q9Y3C7	9159.69	Filtered	Filtered	6796.34	Filtered	Filtered
I3L2N2;O14641	38168.3	88882	Filtered	39369.5	105748	Filtered
I3L328	14931	58718	68630.1	35949.8	86645.4	66176.4
I3L3Y0;Q2KHM9	24127.1	120024	131234	Filtered	174230	122157
I3L448;Q5TC12	66013.9	Filtered	Filtered	80816.2	Filtered	Filtered
I3L4A1;I3L4G8;Q96FZ7	31517.9	Filtered	Filtered	32987.3	Filtered	Filtered
I3L4X2;P33527	35501.5	156961	Filtered	28772.3	122824	157285
I3VM54;Q9Y2K7	30080.3	126188	97548.4	50785.2	122679	124061
J3KMX3;P02771;Q3SZ57	Filtered	206102	253696	Filtered	230981	Filtered
J3KMZ7;Q9H0H0	70535.3	86080	29159.1	62965.5	119456	30989.9
J3KMZ9;P01130	45626.9	82571.2	86230.3	42004.4	119395	124472
J3KN16;Q5VYK3	297364	175352	177025	228112	207719	211841
J3KN59;Q12982	118449	123846	106006	122258	123656	131531
J3KN66	336010	759361	724827	325384	705133	651647
J3KN67	1357197	3766.51	Filtered	2.31903e+06	119846	121061
J3KNC0;P52655	308698	308807	276597	344108	357903	303915
J3KND1	90312.7	54867.2	54502.1	86521.9	Filtered	Filtered
J3KNF4;O14618	212902	154466	161813	132738	164099	173558
J3KNF5;O15078	49578	276960	102051	51298.3	273959	110261
J3KNN3;P15735	93041.7	Filtered	Filtered	88369.8	Filtered	Filtered
J3KNN5;Q9UJV9	414508	394146	331239	336335	369014	314912
J3KNN7;Q7Z569	56627.7	52973.6	29457.7	65138.3	53836.9	63444.3
J3KNS1;Q9UPW5	10563.2	Filtered	20036.6	12185.9	6951.12	Filtered
J3KNV1;O60281	11407.9	134777	260018	Filtered	152490	254185
J3KNW7;Q9Y592	Filtered	Filtered	Filtered	Filtered	162936	182557
J3KNZ9	45650.2	18247.9	13776.6	12974.8	38524.3	23710.7
J3KP15;J3QL05;Q01130	3.53183e+06	6609817	6289080	3.41646e+06	7622709	7004189
J3KP75;O75167	17617.4	122528	Filtered	15936.8	Filtered	345354
J3KPD3	163802	187740	175377	196661	172603	221659
J3KPG6;O43586	73949.1	Filtered	Filtered	138281	Filtered	Filtered
J3KPP0;Q9Y6G3;S4R2Z7;S4R360	26322	114095	72003.8	100952	116369	128595
J3KPP4;O95232	542947	661502	665306	532914	699601	863062
J3KPQ4;Q9BRR9;R4GN15	100565	120554	111697	171962	176475	95394.7
J3KPS0;Q9NXW2	121903	136229	152876	121065	150458	164122
J3KPT4;Q9H4I3	78292.1	Filtered	126938	63268	125939	Filtered
J3KPV1;Q9BUK0	65234.9	Filtered	Filtered	87754.7	Filtered	Filtered
J3KPX7;Q99623	3143676	1.32353e+06	1460363	2.64164e+06	1.22091e+06	1.46775e+06
J3KPY9;P58335	27475.2	59856.5	26396.7	46460.4	51520.3	60946.5
J3KQ32;Q9NTK5	450545	223921	206809	356301	242212	185302
J3KQ34;Q9H9Q2	218442	Filtered	11581.7	196788	20751	24861.7
J3KQ48;Q9Y3E5	156595	46919.9	48346.3	139898	48125.8	55831.4
J3KQJ1;Q8NBJ7	287073	286117	264319	189687	213463	160428
J3KQN4;P83881;Q969Q0	54543.1	599654	1.67978e+06	627801	407209	1.01282e+06
J3KR35;Q8WUD4	101769	309996	306983	90741.9	273542	293520
J3KR44;Q96FW1	965514	139002	144062	943872	167568	184286
J3KR55;P35236	218618	194873	104258	169727	207275	90872.5
J3KR72;P49848	43125.6	51132.6	66687.5	52180	66151.2	82882.3
J3KR97;Q9BTW9	122767	166601	65009.7	125290	31857.6	37093.9
J3KRA9;Q96Q15	176447	253930	224922	154891	284438	264301
J3KRP6;J3KT74;J3QQM2;J3QQW2;J3QS72;Q15532;X6R3J2	293550	42081.4	53294.8	219594	58975.1	50997.2
J3KRX2;J3QLB2;J3QS49;Q8N1S5	178717	198331	255553	246390	237536	246868
J3KS15;Q14197	339378	405161	493236	372201	424462	381455
J3KS17;P02749;P17690	27781	60333.6	71663.3	25427.9	56405.1	67950.3
J3KSW8;Q6WCQ1	20536.7	55711.7	Filtered	15819.8	28372.4	45332.4
J3KSZ8;Q68DK7	9656.79	Filtered	156469	14993.3	238061	261303
J3KT68;Q5BJF2	336179	125680	174471	460396	167381	176851
J3KTA1;Q96IG2	34588.2	Filtered	Filtered	18018.3	Filtered	10731.8
J3KTA4;P17844	2.1132e+06	4.47371e+06	4564613	2735521	4.56893e+06	4.47133e+06
J3KTD8	81431.8	27264.6	109297	45341.4	Filtered	39488.6
J3KTE4;J3QR09;P84098	623801	1.39953e+06	1.44955e+06	775403	1.16866e+06	1.58531e+06
J3KTI2;Q9BRT3	349641	139005	189814	304863	206941	274396
J3KTL2;Q07955	2.5958e+06	3387124	3159463	2.79667e+06	2.84473e+06	3153214
J3KTN0	31301.9	Filtered	Filtered	67083.9	Filtered	10131
J3KTN6;J3QLV8;J3QRB9;Q9Y5W9	Filtered	Filtered	Filtered	69085.4	Filtered	Filtered
J3QK89;Q8IWX8	126097	222701	208586	147764	231468	242055
J3QKZ5;J3QS16;Q8N9M1	Filtered	Filtered	Filtered	Filtered	Filtered	Filtered
J3QL56;O75880	265584	79534.1	59595.6	278864	42776.9	61063.6
J3QLS3;Q9Y2R9	147269	117062	Filtered	171298	15925.8	7941.16
J3QQJ0;Q9UHR5	141198	213258	208997	250381	245426	262024
J3QQJ5;Q9Y2L5	15166.5	25259.8	33204	19382.9	40161.6	28348.9
J3QQK6;P02686	287982	59615.9	57530.6	124808	51932.5	47426.2
J3QQM5;Q9BT23	180617	278583	304369	118142	338402	361649
J3QQQ9;J3QQV1;J3QRC4;J3QRI7;P61254	1.65775e+06	5058204	4649512	1.86384e+06	2.59921e+06	5.32013e+06
J3QQW9;Q15022	142292	189892	208462	120490	212153	224240
J3QQY2;J9JIE6;Q9UM00	554002	449159	422028	759567	431051	630918
J3QQZ9;Q9NVS9	257319	263647	287760	307464	285729	371131
J3QR07	162344	267863	282269	153423	238436	294688
J3QRM9	25862.6	Filtered	Filtered	17183.9	Filtered	Filtered
J3QRN6;K7EIG7;O94832	Filtered	1.53733e+06	1.27281e+06	1.18571e+06	754694	1.21647e+06
J3QRS3;O14950;P19105	1.04761e+06	696801	693283	1.3658e+06	727322	661137
J3QRS9;O43670;X6R4W8	411030	1188857	1.06924e+06	522717	848701	1.2739e+06
J3QRU1;P07947	71445	63336.1	68288	57564	55464.9	51511.7
J3QS41;P42694	70863.4	51048.8	47953.1	60713.3	70873.8	48901.6
J3QSF7	198702	108111	108244	132471	126987	123373
J3QSH4;Q14119	32044.1	6021.4	Filtered	5450	2849.72	Filtered
J3QT28;O43684	1.88216e+06	2.52839e+06	3.07591e+06	1621364	2.37525e+06	2537812
J3QTA2;Q99933	95538.3	113388	114269	82260.8	126976	122745
J3QTA6;Q9BRQ6	25817.1	14164.2	Filtered	Filtered	7959.6	Filtered
J9JIC5;Q9HAS0	43113.3	52911.5	42461.1	34895.9	13098.6	7913.73
K4DI92;Q6NW29	118946	221693	250591	122099	244426	255659
K4DI93;Q13620	160565	115366	140350	133822	60543.9	88817.7
K7EIG1	526368	443038	465434	513915	443704	420831
K7EIP7;K7ENZ5;K7ERW0;Q9BWQ6	20649.4	Filtered	Filtered	Filtered	Filtered	Filtered
K7EIQ4	Filtered	73377.9	86388.5	Filtered	83543.3	80718.6
K7EIU8;Q13485	112721	72937.8	192153	68585.6	84344.8	169385
K7EIY1;Q9Y421	71395.2	Filtered	164119	55181.8	109626	85811.4
K7EIY4;K7ELY2;O60499;Q5U8S2;X6R2W0	75204.3	Filtered	Filtered	123626	Filtered	Filtered
K7EIY6;Q9BV68	137699	89929.1	96461.2	132280	84723.6	110771
K7EIY8;M0R3E2;Q6PI98	Filtered	Filtered	Filtered	Filtered	Filtered	16748.1
K7EJ91;K7EJH4;K7EK55;K7ELZ3;K7EMV5;K7ESL2;Q8N0Y2	Filtered	378694	320215	Filtered	323393	359155
K7EJH0	46730.1	132032	153335	47420.3	159822	180646
K7EJH8	143643	123036	172092	104519	144069	120587
K7EK01;K7EL46;K7EL74;K7EL93;K7ELS2;K7EMI0;K7ENU2;Q96GC9	143762	108386	133257	160636	148873	154531
K7EK07;P84243	19251098	81756360	89286752	22539998	51619104	94390568
K7EK12;K7ELD8;K7EQS1;Q9P2W1	70982.4	Filtered	Filtered	31497.2	Filtered	Filtered
K7EK33;K7EQ02;K7EQ55;Q96EP5	867803	711643	868196	793742	784657	914462
K7EK35;P42229	162940	115723	128859	119446	99199.1	117275
K7EK60	92745	56209.6	62785.8	92120.5	42905.7	Filtered
K7EKE6	800199	952592	965304	688750	764626	887755
K7EKQ2	74773.8	Filtered	Filtered	86207.9	Filtered	Filtered
K7EKT6;K7ER95;Q92918	9390.5	23354.9	19151.1	25868.8	21202.7	Filtered
K7ELB1;K7ER10	105350	100300	89059.5	87664.8	100258	81087.4
K7ELC2;P62841	149125	1225467	1194978	180918	1474376	1.36787e+06
K7ELG9;Q3MHD2	477128	174930	197611	489084	162738	194898
K7ELL7	1.30755e+06	1.9213e+06	2.01135e+06	1.12215e+06	1.8613e+06	2.07169e+06
K7ELQ9;K7EM09;K7EPR0;Q6UW68	127226	135494	101651	180804	126610	119001
K7EM18;P41567	210693	56482.7	Filtered	257234	94786	96455
K7EM38	27477.3	49502.7	63817.9	24253.8	51089.5	47259.1
K7EMQ3	131873	91702.9	104985	108083	118187	94501.8
K7ENE7	63538.1	Filtered	Filtered	158422	Filtered	19479.6
K7ENY2;K7ERU0;Q9UK33	17181.2	33379.8	28066.8	Filtered	27700.2	Filtered
K7EP90;Q9BTD8	105400	147687	143923	110979	100894	141899
K7EQA1;O14737	991416	69116.3	88570.2	907475	142505	119110
K7EQG1;Q9NXS2	125328	Filtered	Filtered	36320.5	Filtered	Filtered
K7EQY5;P42679	22811.8	25118.2	Filtered	17948.8	Filtered	Filtered
K7ER00;Q9Y285	1365926	430951	433217	1.02805e+06	434993	408943
K7ER15;Q9H0R4	85081.2	37374.7	43410.8	67193.2	31280.3	39707
K7ER90	69746	288365	295312	83986.1	323573	288892
K7ERC8;Q06136	131092	124375	142784	63324.6	102742	84036.7
K7ERV3;P04183	109035	58363.3	84234	102114	72725.9	62713
K7ES28;Q9Y2G9	113970	200963	259073	157180	280167	288981
K7ES61;Q9BYD3	163426	59376.9	44925.7	202017	172250	71456.2
K7ES93;O43914;X6RGC9	24359.5	Filtered	Filtered	33657.9	Filtered	Filtered
K7ESE6;Q9BUM1	51271	37879.3	Filtered	135259	Filtered	Filtered
K7ESP4;Q8WVC6	45195.2	Filtered	40851.1	29847.8	27403.3	Filtered
L0R6Q1	99489.4	Filtered	Filtered	172731	Filtered	Filtered
L0R819	54098.6	Filtered	Filtered	93790.9	Filtered	Filtered
L0R8F8	96364.2	Filtered	Filtered	138472	Filtered	Filtered
M0QWZ7;Q9NP81	136954	97247.4	91980.1	109635	89645.7	119777
M0QXA7	45700.1	65195.9	129585	41221.6	127251	91593.3
M0QXF9;O15382	157708	102351	125093	160865	102798	109351
M0QXN1;M0QZ66;M0R122;P54852	39584.7	263277	184416	96390	226050	133780
M0QXP1;Q10586	79595.2	63040.5	44597.4	56671.8	47581.6	37307
M0QXT0;Q15853	47867.1	Filtered	Filtered	72126.6	12809	143935
M0QXX4;Q9Y664	24166.5	38027.5	11874.8	19884.8	14997.6	42143.6
M0QXZ5;Q96B54	175130	88722.4	95921.3	209939	178633	185793
M0QY25;Q86YD1	19166.3	Filtered	Filtered	Filtered	30852.6	39779.3
M0QY43	1.53749e+06	18421.6	4.91098e+06	1.19649e+06	Filtered	1.82575e+06
M0QYN0;Q969H8	107514	1.34792e+06	2112195	118714	2527353	2802783
M0QYZ1	40301	87898.1	61281.9	48684.2	48607.5	Filtered
M0QYZ2;M0R0N4;P53680	503306	116417	126094	490076	125571	142513
M0QZD8	4.4809e+06	9609934	11445399	3.77186e+06	11635978	11662514
M0QZM1	Filtered	163540	207201	319130	169298	176292
M0QZR4;Q92888	133149	201071	175686	198952	203851	195086
M0R080	407975	916316	887104	569953	773546	815594
M0R0F0;P46782	2.36627e+06	637567	462060	2540977	586541	469093
M0R0P8;M0R300;Q13459	56863.1	78940.6	62953.2	38228.9	67180.4	66923.6
M0R117;M0R1A7;M0R3D6;Q02543	1.27728e+06	4189033	5065461	1.54944e+06	3.20156e+06	3831709
M0R1E3;Q8WUY8	36041.3	Filtered	39093.1	44954.8	35026.3	27699.4
M0R1H8;Q8TF32	325578	165407	187845	261849	177512	150566
M0R1T5;O43633	280966	Filtered	Filtered	215053	73437.4	Filtered
M0R226;Q9BQ48	230840	514742	682662	282858	674284	634349
M0R2B7;P28340	475704	441745	466326	379174	439550	445507
M0R2P6;Q8TBC3	15475.8	42026.7	60257.6	45088.9	73430.4	87453.5
M0R2Z9;Q8IX01	273309	301230	280807	246832	315469	332112
M0R344	47614	76961.6	87207	49259.3	67648.2	48014.9
M0R346	77487.2	157539	118512	87592.5	153969	126361
M0R3D4;Q9UI14	Filtered	Filtered	Filtered	34540.5	Filtered	Filtered
O00115	104127	138777	167859	87833	150908	106123
O00116	131734	196250	226759	139775	215203	216358
O00139	319101	568151	623105	405495	550636	555894
O00148	340285	412505	473512	458336	289773	360794
O00154	2.60828e+06	1.4474e+06	1.40891e+06	2.20848e+06	1.3002e+06	1234829
O00160	148561	224051	209973	129594	223852	214122
O00161	153381	80105.3	74306.5	260188	77382	78971.3
O00165	166597	143169	137476	202390	129254	143363
O00170	447154	162778	121055	425242	141949	165979
O00178	91916.5	121774	130022	108343	117322	129760
O00182	20906.4	Filtered	Filtered	63107.6	41823.1	48195.6
O00186	146468	55780.5	65828.9	131845	60152.1	71304.9
O00203	88136.7	329139	421450	178022	311427	353829
O00221;Q7LC14	56898.2	Filtered	Filtered	72829.1	Filtered	Filtered
O00231	1.06618e+06	96762.5	92133.2	1.14843e+06	149239	136512
O00232	1.13875e+06	31648.2	61307.4	1.0064e+06	112140	120031
O00233	312665	341127	375093	343004	355030	355499
O00241	19952.9	35711.1	28627.2	40816.2	58276.4	56061
O00257	47719.6	34108.2	62209.1	37718	53665.4	47678.5
O00264	664971	206111	150142	717947	193951	197136
O00267	178161	258576	255945	136541	241664	264819
O00268	51743.6	30023.4	43586.2	45352.2	49135.7	40270.2
O00273	235710	38675.4	41327.4	179192	53713.7	82146.1
O00287	19035.6	18826.2	25588.4	25717.7	23141.3	24808
O00291	236740	109360	115116	348335	122580	123294
O00299	1.00965e+06	251498	211143	964637	268153	271870
O00303	594975	526544	503714	753664	401101	456894
O00308	34166.8	11503.8	42337.4	28357.6	26969.4	18166.2
O00311	5661.09	9098.15	Filtered	2727.39	9781.71	Filtered
O00330	170827	57080.7	85425.1	123232	44918.9	71645.9
O00391	71130.4	Filtered	Filtered	34814.8	57362.1	Filtered
O00400	66248.8	28699	56681.6	53407.2	69757	66828.1
O00410	789852	209382	242346	769921	261615	220520
O00411	34651.3	81139.1	65757.3	40382.4	74711.5	68874.4
O00418	62360.3	73413.1	74660.9	54766.4	74308	23734.7
O00422	1.05304e+06	1.07111e+06	1.38279e+06	980192	910994	1.27529e+06
O00425	370319	549776	524742	531723	437727	506438
O00429	716759	375942	373356	958231	320189	356706
O00442	417542	508397	533143	318476	535635	476233
O00443	9096.36	20560.5	10838.6	12746.1	19159	17700.3
O00471	133580	Filtered	Filtered	917813	42760.6	15137.1
O00478	50326.2	63983	Filtered	49763.1	55640.6	157577
O00483	986384	126398	128816	1180552	189747	176825
O00487	879422	566545	596838	745359	524822	599962
O00488	42925.1	96797.2	121712	68503	109490	150600
O00499	24793.5	155971	Filtered	25518.8	153523	197005
O00505	686009	565214	578630	790102	570314	576335
O00512	47859	39843.3	37961.9	34889.8	62212.4	47589.3
O00560	103086	195164	188408	122069	180720	184576
O00562	34275.4	4445.52	Filtered	27508.9	21450.7	5858.67
O00566	105157	115117	134216	102596	75123.2	105396
O00567	533132	1.11737e+06	943396	522611	1.14679e+06	998409
O00602	30071.6	59108.6	44894	37198.2	60909.9	56853.9
O00625	197968	436814	96930.6	153769	385160	65380.7
O00629	184965	204067	191939	209052	119989	19981
O00743	165650	128500	146204	259829	128339	161233
O00754	567008	506909	416713	425718	517832	538692
O00762	97892.3	Filtered	Filtered	156648	Filtered	Filtered
O00764	649724	263297	217787	597173	257755	250356
O00767	123549	361136	251577	172377	182622	433430
O14497	78516.1	150659	184746	70097.3	146706	184757
O14521	1.32683e+06	757463	98220	880411	Filtered	1.05836e+06
O14523	9849.52	10182.8	11840.9	9552.79	13716	13528.9
O14524	66563.2	84534.8	160759	47267	135391	139300
O14530	75182.7	106260	116564	80017.5	120590	109126
O14545	26668.3	14866.3	40196.2	25942.9	95702.2	27328.2
O14548	215364	Filtered	Filtered	136792	Filtered	Filtered
O14561	354159	Filtered	Filtered	440156	Filtered	Filtered
O14569;U3KQU4	72561.4	56236.6	Filtered	61221.2	53335.7	37074.6
O14578	45047.8	46586	78444.6	41217	54225.7	48506.5
O14579	291878	22205.3	25268.7	328229	44392.3	54335.8
O14617	71527	140229	156730	61153.3	126846	141287
O14646	104011	177196	186898	84639.8	149472	120922
O14647	41686.7	73942	101813	49520	89139.5	120673
O14656	198636	110393	199362	206651	92715.7	135150
O14657	26126.2	45190.6	93532.2	34190.5	49407.8	84367.3
O14672	293613	521116	478260	259583	411811	427885
O14686	28778.3	23044.6	17040.2	28339.6	26246.1	22288.3
O14713	26514.8	Filtered	Filtered	Filtered	Filtered	Filtered
O14727	17895.1	31663.7	Filtered	34308.4	21394	Filtered
O14732	67249.8	Filtered	Filtered	82866.8	Filtered	Filtered
O14733	96331.2	149009	180589	83859.5	105795	134938
O14734	102548	74885.6	89459.8	170205	27201.4	60508.8
O14744	766062	706416	588867	692120	648624	666891
O14745	428321	1.12032e+06	1.13356e+06	778778	1.22061e+06	1.36145e+06
O14757	123476	135966	68050.4	114592	103964	78751.5
O14776	656590	978836	1.03276e+06	569219	993918	1.07832e+06
O14777	41413.6	25977.8	33184.5	32623.5	19468.5	22768.3
O14802	72649.4	76277	83706.4	63365.1	86846.3	83888.7
O14818	1273187	902648	897279	1.11112e+06	560609	582529
O14828	290126	215198	199772	198832	336069	268297
O14874	27187.9	23965.6	92130.3	85198.6	Filtered	59855.4
O14880;Q5VV89	258926	202460	351727	255375	199825	193055
O14893	44382.2	63336.6	Filtered	42432.3	65794.1	Filtered
O14907	27962.3	Filtered	Filtered	14633.8	Filtered	Filtered
O14908	44529.2	Filtered	Filtered	25290.3	Filtered	Filtered
O14910	303782	82156.4	93742	379801	65327	Filtered
O14920	46307.6	3935.46	369978	84161.4	24395.4	629562
O14924	19780.2	Filtered	Filtered	9395.72	10960	Filtered
O14925	69715.6	178789	267688	102128	195928	327641
O14929	867466	205635	235759	580887	222216	285750
O14949	175975	Filtered	Filtered	197871	Filtered	Filtered
O14957	20554	Filtered	Filtered	9600.21	Filtered	Filtered
O14964	184499	240267	217685	130175	223509	230942
O14965	60544.1	78459.4	65932	59096.4	88960.4	83381.8
O14974	117028	1.2504e+06	1.6296e+06	99896.3	485082	1.45285e+06
O14975	278683	449627	416899	367707	371205	347797
O14976	216800	152283	149541	185951	157125	170962
O14980	827888	152926	144981	770497	193975	208597
O15014	61608.5	70920.9	15748.4	55824.2	78178.1	51249.6
O15020	31565.2	28813.9	Filtered	27186.9	Filtered	44838.4
O15027	644281	238756	257956	333488	241580	226005
O15031	70529.7	9431.7	Filtered	23209.6	20718.7	Filtered
O15037	57404.1	49247.2	52454.2	83998	58801.7	46855.5
O15042	1.42914e+06	2.00299e+06	1.79198e+06	1.71732e+06	2.08069e+06	1.7672e+06
O15047	75652.8	52756.5	87995.7	77076.2	41333.9	88405.5
O15063	152755	424744	433425	190313	506230	554916
O15067	655626	932137	1.03951e+06	709127	932853	919586
O15069	Filtered	6240950	6850850	5.26254e+06	7.92737e+06	8643171
O15084	67617.1	56167.7	38694.4	46722.4	50806.7	51207.1
O15091	67460.1	53399.2	49022.1	44321.4	47589.8	42949.3
O15111	31544.2	24439.4	22736.5	60782.7	27818.3	23364.4
O15116	331595	Filtered	Filtered	242668	Filtered	Filtered
O15118	67391.6	82768.7	50137.3	68307.5	49346.9	85520.9
O15120	175102	328706	821876	167575	564453	787097
O15121	58212.3	75437.4	Filtered	76581.9	66586.4	85255.1
O15126	100943	95002.8	80111.9	51410	68595.1	112000
O15127	179569	221380	171726	163251	177493	221048
O15143	1.36789e+06	3.06035e+06	1.54124e+06	581915	879889	941276
O15144	313541	468794	453522	395821	492359	557202
O15145	485191	60015.8	47380.2	505068	65388.3	86532.2
O15160	572375	283117	324968	518577	304531	359071
O15164	49582.7	87455.1	114195	55075.3	108275	112597
O15173	206161	234843	264438	384425	203705	175979
O15211	29247.3	Filtered	Filtered	Filtered	29237.2	Filtered
O15212	818224	Filtered	Filtered	773937	Filtered	Filtered
O15213	43456.8	105601	124285	41614.2	124512	121215
O15226	424802	305008	397796	451413	255986	276741
O15228	109768	Filtered	Filtered	64595.7	Filtered	Filtered
O15234	52316.8	Filtered	Filtered	29809.7	Filtered	Filtered
O15235	59605.1	69145.3	95403.6	50824.9	74040	67324.1
O15254	20997.9	Filtered	Filtered	Filtered	37594.5	Filtered
O15260;Q5T8U5	741356	1.05583e+06	745687	584875	832137	843824
O15269	125745	98667.4	95012.5	85493.4	59065.3	95412.6
O15270	167408	123214	128565	145781	137929	156940
O15294	200292	296971	341073	225060	318475	344424
O15297	Filtered	148734	142089	6552.96	220455	101681
O15305	204134	116946	95333.5	195437	117173	54238.3
O15347	1.10297e+06	509972	476158	1.20289e+06	754630	916402
O15355	357510	579446	618338	458305	497630	553389
O15357	117397	134432	121228	129724	140395	129762
O15371	627706	1.30217e+06	1.29838e+06	752095	1.27689e+06	1.26451e+06
O15379	41866.3	47391.3	52050.5	44912.5	26684.1	34230.7
O15381	40503.5	32337.2	34497.8	29164.3	43647.1	37385.5
O15397	217080	58587.6	50554	236565	79764.1	49305.6
O15400	355339	155269	163465	257779	182357	214327
O15427	484687	730288	679464	818971	613514	545024
O15440	99638.9	75241.9	54209.5	152206	92717	82772.4
O15446	217603	184600	184484	147716	202317	171245
O15498	463084	260892	361842	444017	243247	262135
O15504	92696.9	75639.8	65202.4	67503	77689.3	76966.2
O15511	442301	76480	63482.8	326260	101060	59453.8
O15514	109664	Filtered	Filtered	100969	Filtered	Filtered
O15525	98395.6	122562	70232.9	150438	123264	6491.3
O15541	135655	128053	138740	140204	89300.6	105455
O43143	1.48934e+06	1.83411e+06	1.64977e+06	1.32933e+06	1.72858e+06	1.56685e+06
O43148	178941	114942	125904	82944.6	103053	99687.1
O43149	30915	83098.5	322960	44648.8	72902.6	89805
O43156	137605	62019.9	62789.6	159245	8354.41	29716.8
O43159	112215	109477	147274	52328.9	186786	192878
O43164	14624.1	24081.6	39883	10505.4	15364.5	20470.4
O43172	403741	517719	536809	380648	465763	440252
O43181	122191	157470	208713	106250	166280	164064
O43237	61742	61110.4	70715	54845	66847.1	65307.2
O43242	1.15917e+06	778767	868345	1.0758e+06	799711	893043
O43252	154334	271675	278114	183268	252696	266362
O43264	120619	26705.3	Filtered	92495.9	26085.8	13705
O43286	60706.4	83029	99938.2	99105	60487.4	42076.5
O43290	142882	234778	211619	131471	194800	175549
O43299	10510.3	Filtered	Filtered	15623.6	Filtered	Filtered
O43303	42945.9	Filtered	Filtered	31664.2	Filtered	Filtered
O43313	1.04576e+06	792644	797145	821938	966489	1.00052e+06
O43318	129376	48407.3	27713.6	98126.6	40174.8	43448.1
O43324	850080	115084	120452	854480	144983	142956
O43353	6910.08	Filtered	Filtered	25424.7	Filtered	Filtered
O43379	7867.98	Filtered	Filtered	13944.6	10693	Filtered
O43390	616034	904817	1.17263e+06	590758	847877	956014
O43395	293757	769155	1.03402e+06	305619	830346	1.08736e+06
O43396	455093	1.17703e+06	1062770	354653	1.01575e+06	1.12341e+06
O43399	888667	384296	438989	995279	470608	524563
O43402	25364.1	36301.6	44836.4	27963.1	37363.2	23269.4
O43422	18343.6	38352.1	74620.7	16914.6	52681.9	41358.6
O43427	184533	Filtered	Filtered	190179	Filtered	Filtered
O43447	493316	409059	388336	569748	408233	376918
O43463	53610.7	20488.5	Filtered	65312.2	28350.8	Filtered
O43482	33798.7	20716.3	Filtered	25259.6	Filtered	23957.2
O43488	172950	101325	106956	116524	120781	129957
O43493	73769.4	87968.7	206564	86147.1	97942.7	121376
O43502	40252.7	48757	16715.1	50642.6	24630.6	13810.2
O43504	138216	164399	239286	240938	272854	257148
O43505	54337.1	155428	145826	80495.7	162171	124687
O43513	1350.74	Filtered	Filtered	528.874	17745.9	Filtered
O43516	389885	141587	201379	442240	151234	346552
O43542	50711.7	6240.56	4645.82	25156.1	30636.4	4390.69
O43566	34922.9	51680	8160.75	8096.75	20388.8	21945.9
O43572	36009.2	35918.2	69844.9	64067.1	39502.6	43055.5
O43583	480531	784326	941788	499890	865763	736589
O43592	310234	93342.3	99644.7	267616	93000.3	105327
O43615	664842	395629	379337	587168	341323	322230
O43617	310054	Filtered	Filtered	230985	Filtered	Filtered
O43639	73305.8	72589.2	69262.1	78145.1	74983.3	79269.2
O43660	95277	319664	400267	203347	324576	433794
O43663	50242.4	70543.9	38795.7	65820.5	45111.4	75822
O43665	60338	Filtered	Filtered	200478	Filtered	Filtered
O43676	283853	410312	449693	457299	374857	397670
O43678	195417	Filtered	Filtered	326950	Filtered	Filtered
O43683	32435.7	95085.8	77412.5	25870.3	54417.7	109645
O43707	564224	360291	333440	483719	385818	336249
O43709	49228.3	133129	125060	36508.1	99865	91526.2
O43715	61900.1	Filtered	Filtered	53882.2	Filtered	Filtered
O43719	221266	347146	331065	180779	394070	374886
O43747	197054	382718	318315	290149	355764	324842
O43752	89137.8	Filtered	Filtered	85268.8	Filtered	Filtered
O43760	570847	139645	112027	532343	77039.2	156128
O43765	498297	365057	307935	539523	185649	232295
O43766	30095.6	18239.7	Filtered	39219.8	21614.5	Filtered
O43772	104370	73896.6	26148	98001	87992.2	73123.4
O43776	1.32363e+06	1.63492e+06	1.65352e+06	1.01234e+06	1.25118e+06	1.18609e+06
O43805	40719.7	Filtered	Filtered	26934.5	Filtered	Filtered
O43809	568384	104938	122495	614785	99882.2	124708
O43813	443346	16566.9	Filtered	393708	33698.8	249278
O43815	156873	152308	183549	134455	155558	184205
O43818	778648	1.01968e+06	1.11184e+06	716274	851042	1.02681e+06
O43819	141409	45299.4	53376.6	134312	46038.9	42688.6
O43823	70172	96406.7	103396	74921.7	113677	103323
O43824	23255.5	16317.7	32533.4	20484.2	32725	17974.9
O43826;U3KPU7;U3KQS2	69588.6	250382	294436	107976	266189	268743
O43852	1.19572e+06	1.72403e+06	1.95986e+06	1110995	1.62628e+06	1.80717e+06
O43865	41378.4	60369.7	51230.3	31802.5	51840	50026.3
O43913	62191.3	14368.4	14093.7	68828.1	21565.4	16130.4
O43920	282119	55479.5	51220.4	309544	67530.5	58531.2
O43924	175898	61989.1	79754.2	156333	98655.3	98550.7
O43929	65257	47664.3	12004.3	84250.2	15086.1	10569.3
O60216	132266	190722	167452	93634.2	193903	180203
O60220	463776	Filtered	Filtered	402498	Filtered	Filtered
O60231	186830	273188	265198	208066	269674	259899
O60234	232067	101509	110446	388177	101792	120821
O60244	81731.7	112701	99106.5	74184.7	111010	139996
O60256	381467	94393	105550	259173	99164.1	93796.6
O60264	393015	1.13485e+06	1170235	409329	1.02519e+06	1.02887e+06
O60271	Filtered	68983.8	55778.6	Filtered	44943.9	46529.6
O60287	48210.7	37368.1	18565.3	53398.8	36953.5	50153.5
O60293	11844.4	20678.7	29360	19135.6	23284.6	16178.1
O60306	361049	252778	352622	263047	319880	324137
O60313	296135	258410	205921	235389	234239	233608
O60318	72623.6	16966	110195	72311.6	22812.6	72471.7
O60337	Filtered	48597.9	50616.9	Filtered	53057.3	57007.5
O60341	254107	330693	343282	269958	307680	270655
O60343	50726.1	70242	53014.2	69966.9	42423.6	51252
O60361	Filtered	Filtered	Filtered	101243	Filtered	Filtered
O60427	37755.4	Filtered	93005.7	19686.2	68569.4	Filtered
O60476	48768.2	45221.4	44426	120505	45231.7	26110.1
O60488	264427	274169	269084	386598	292791	278428
O60493	1.01531e+06	404675	488250	982863	432538	480199
O60502	174296	69842.3	561447	163850	151498	609155
O60504	Filtered	Filtered	Filtered	Filtered	29666.8	Filtered
O60506	2259159	4.0241e+06	4827198	3.02374e+06	4.01468e+06	4289234
O60508	102331	118411	134973	96048	127746	122048
O60512	18192.1	10634.9	Filtered	11551.3	114670	Filtered
O60516	Filtered	Filtered	Filtered	Filtered	Filtered	Filtered
O60524	72468.1	227810	200843	80213.9	170811	224412
O60547	87830.3	53005.2	32760.8	60514.2	38561.8	55957.8
O60563	42975	66925	60610.1	93409.4	53013.5	53126.2
O60566	115735	88796.2	74136.3	102831	70221.5	122430
O60568	832728	524284	508259	513862	524811	547768
O60573	150380	85311.2	75519.2	116301	70201.5	70308.1
O60583	Filtered	Filtered	Filtered	3015.71	20842.9	12985.2
O60645	148356	Filtered	Filtered	172998	Filtered	Filtered
O60664	264322	166546	192430	267361	183588	231162
O60671	27840.3	19990.3	22913.3	226064	19273	30749.7
O60675	12093.2	Filtered	Filtered	25293.5	Filtered	Filtered
O60678	163522	183999	114855	130668	77816.1	112514
O60684	396686	96369.3	92881.9	304901	101463	112812
O60701	294046	220838	196104	262308	208719	182658
O60711	84682.9	173798	45190.2	178640	263092	247306
O60725	68206.3	115507	89583.2	93613	109433	143520
O60739	23791.2	Filtered	Filtered	9343.99	Filtered	Filtered
O60749	150094	178599	212938	122577	175551	201178
O60763	429856	316449	300287	455255	347810	363128
O60783	30218.5	44820.3	Filtered	51913.6	49641.8	52238.9
O60784	74535.4	62532.7	72124.1	86605.9	54298.2	46390.5
O60814;P57053;P58876;P62807;Q5QNW6;Q93079;Q99877;Q99879;U3KQK0	49691352	91492744	79440632	26410870	96289480	90005832
O60826	204276	25312.7	6735.73	160548	28434.6	18633.1
O60828	267729	971507	1.0184e+06	333120	991315	618257
O60830;V9GYS0	143348	79536.6	119123	194302	52053	100042
O60832	480373	942220	1.12344e+06	549221	995426	1.06601e+06
O60861	64832.7	25885.7	9088.85	67384.9	43028.7	38861.2
O60869	1.24677e+06	1.32121e+06	1661871	1.21784e+06	1.08119e+06	1540301
O60870	29519.8	75282.9	65782.7	35256.3	64578.1	75850.4
O60884	146634	300087	329151	145879	301858	328933
O60885	214852	373633	432883	188880	274751	304820
O60888	385637	181537	283786	437179	194515	164741
O60921	55061.8	Filtered	Filtered	104026	Filtered	Filtered
O60930	Filtered	41847.7	62344.4	Filtered	54775.7	33717.3
O60934	180362	127470	143344	136116	137385	155888
O60942	48649.4	47866.6	52503.5	39194.6	35924.5	18427.2
O75027	147730	133745	142687	172297	162566	132215
O75063	40462.8	23314	55379.2	15627.6	Filtered	Filtered
O75081	33483.2	50196.9	52232.9	9167.06	25504	46414
O75083	2.02712e+06	2.4054e+06	2592156	1.97323e+06	2.57909e+06	2856973
O75113	27515.3	13569.4	53663.4	33776.6	4414.55	31042.4
O75116	137083	178853	139292	146837	167264	186749
O75143	30962.6	38897.3	40460.2	27783.1	45111.1	42018.9
O75150	101498	195055	214874	135795	229631	215467
O75152	157348	281737	296753	198317	344303	336121
O75164	21835.2	30921	31962.4	25860	36307.3	7913.8
O75165	68297.9	55006.1	61542.4	66710.8	64366.3	64857.6
O75170	44105.7	100603	Filtered	22623.6	115004	74408.7
O75175	71920.6	169912	211423	138810	188213	238928
O75179	30452.9	54130	55646.2	55953	63220.5	59691.3
O75182	22234.8	42388.2	20125.2	13729.9	29951.8	44350.4
O75190	103236	315702	260636	158504	312300	339754
O75208	46562.1	15180.4	Filtered	46612.1	14445.9	15997.7
O75223	575607	398401	507862	567626	415369	517551
O75306	253959	269214	329977	303951	220450	278058
O75312	171750	112720	154353	213072	159969	158282
O75319	Filtered	33884.3	Filtered	14501	32052.9	Filtered
O75323	270883	154935	131025	195183	138165	Filtered
O75330	76294.9	38056.2	36184.6	71791.7	21518.3	Filtered
O75340	969481	132900	130320	1.03608e+06	175957	188340
O75348	160891	Filtered	Filtered	312153	35171.9	47095.8
O75351	515751	162160	257823	196014	189202	172507
O75362	33380.9	38293.4	11947.9	35296.5	36096.2	38897.2
O75367	505232	1.66894e+06	1.6504e+06	694067	1.63257e+06	1.5505e+06
O75368	397444	183421	317954	373135	209463	358872
O75369	164081	160253	142471	159658	170509	141078
O75376	44620.4	190950	170045	73872	134155	172438
O75379	26131.6	25492.1	Filtered	31380.3	8170	Filtered
O75380	114664	202144	194103	231731	314642	221921
O75381	186170	151354	177844	190940	147243	198059
O75394	Filtered	Filtered	Filtered	43679.9	Filtered	Filtered
O75396	256216	24941.2	65911.5	404005	67454	74358.8
O75400	421249	387198	361498	321702	382978	366427
O75410	65783.9	60816.2	125302	85917.4	77858.7	92749.8
O75419	45151.6	53358.6	19618.9	15707	44953.9	Filtered
O75427	87369.3	64843.5	60561.3	67915	57335.7	73165.7
O75436	478401	160362	238178	682610	98268.4	143198
O75438	173009	Filtered	Filtered	162947	Filtered	Filtered
O75439	926526	410201	393207	776248	414929	441853
O75446	48428.2	39807.4	Filtered	39541.4	32943.7	32420.1
O75449	64774.1	77813.5	57528.2	54471.6	75028.6	63468.6
O75475	318962	705029	653411	380597	641704	666296
O75477	698374	389356	383870	587070	355066	371932
O75486	27168.5	9850.71	Filtered	30641	12983.9	6620.6
O75489	348072	61564	123107	454596	157533	81925.8
O75494;Q5JRI1	564315	1.10414e+06	1.15265e+06	393701	1.09974e+06	1.11878e+06
O75528	30599.6	66463.4	33809.3	583723	94595.5	Filtered
O75529	36462.4	32062.3	Filtered	39437.6	32080.3	Filtered
O75530	199686	147722	135734	154650	143660	159152
O75531	1.36257e+06	43823.4	18025.3	1.15957e+06	35031.8	101364
O75533	1.28953e+06	1.25206e+06	1.23915e+06	1.15613e+06	1.3189e+06	1305833
O75534	1.46033e+06	1.673e+06	1.68005e+06	1477220	1.83275e+06	1.88084e+06
O75554	77309.7	199088	196215	59661.3	164235	116520
O75563	15760.4	Filtered	42793	63239.5	130639	54298.8
O75569	151701	106677	127150	111226	114487	103713
O75570	17946.6	Filtered	Filtered	18454.9	Filtered	Filtered
O75582	78072.9	69967.6	103036	70227.3	44795.9	91802.4
O75592	193451	180763	167133	137401	182638	158560
O75607	550310	408476	725493	419419	491007	482858
O75616	74215.4	77957.5	71805.7	84969.4	87747.4	66988.5
O75643	686333	1.0476e+06	1.09054e+06	815815	862911	1.00605e+06
O75663	364556	192372	217950	335131	166149	140597
O75665	169409	293218	248962	184570	328502	271433
O75683	71738.8	38486.2	61543.9	113291	121787	67005.1
O75688	106430	254080	240546	142446	239766	245857
O75691	81113	113232	101747	99735.2	112048	110648
O75694	394755	350908	327776	364014	349870	348352
O75695	176694	262289	290759	226578	276122	296137
O75717	188662	217150	233291	187578	338721	213578
O75746	152116	109158	118984	141290	104656	109413
O75792	401884	106013	77207.4	324649	75384.6	47336.5
O75794	204917	196105	209034	129523	206023	201210
O75818	70862.8	22484.6	35905.4	52011.6	46781.9	40618.4
O75821	1.0882e+06	1.88855e+06	1.96284e+06	1.45212e+06	1.72253e+06	2040660
O75822	1340778	3440498	3.84778e+06	1.36583e+06	4.1224e+06	4202018
O75828	Filtered	Filtered	Filtered	114856	Filtered	Filtered
O75843	105848	435265	Filtered	102323	41067.5	Filtered
O75844	267534	142545	129481	271975	159081	132438
O75865	13682.9	Filtered	Filtered	35295.9	Filtered	Filtered
O75874	311594	334553	334347	356848	311978	322030
O75882	23684.4	18083	63211.1	31185.1	Filtered	70952
O75886	127715	Filtered	Filtered	104060	50167	Filtered
O75896	32529.1	37626.8	Filtered	40738.3	18402.7	30772.7
O75909	133996	172945	125291	143559	181152	123115
O75915	469594	175765	1.05478e+06	551317	604845	333076
O75923	164261	153393	130504	150945	156745	153818
O75925	52732.2	61504.2	80324.2	40849.3	42488.7	89885.2
O75934	132550	Filtered	7475.13	128643	15888	21857.7
O75935;X6RCK5	311701	Filtered	Filtered	292772	145289	Filtered
O75937	273240	235191	153756	226555	227498	155629
O75940	417728	806609	831389	428884	874525	921076
O75947	391792	Filtered	Filtered	473523	101070	65627
O75953	31605.7	89916.6	42569.9	48471.7	79189.8	24175.8
O75955	155317	116539	140329	157883	121737	137765
O75962	100030	383558	353008	174168	402793	246725
O75964	781239	Filtered	177178	1.02047e+06	143994	256797
O75976	175082	218638	239293	190005	212958	226987
O75995	111200	197022	225962	145276	206298	204137
O76003	820293	331305	173692	808928	200636	187525
O76021	412409	1.10228e+06	1.2891e+06	400119	1173740	1445413
O76031	241686	520390	553630	418898	505130	597343
O76071	310806	295718	275224	592040	224497	267426
O76080	9882.41	6905.88	Filtered	14088.8	Filtered	8298.94
O76094	493361	521136	605658	416961	565393	546804
O76095	410793	35779.3	Filtered	299392	37523.5	Filtered
O76096	311976	210423	129154	226672	161200	143036
O94762	658411	1.01877e+06	1.06673e+06	403036	622524	1.49334e+06
O94763	50713.9	25092.8	23100.5	71348.1	51348.7	43426.1
O94768	94453	131869	68533.5	93843.6	174939	68604.6
O94776	529529	910975	1.0085e+06	631350	924220	1.06606e+06
O94804	322353	428869	324821	352714	446307	470226
O94806	9766.65	Filtered	Filtered	Filtered	3958.1	2330.25
O94817	Filtered	10073.3	15359	Filtered	13541.3	Filtered
O94819	60066.7	41021.8	53278.2	48284	56140.9	72294.3
O94822	42078	27705.9	22437.2	44045.2	32049.5	36851.9
O94826	263765	213434	178510	253119	186948	168194
O94829	36872.6	Filtered	Filtered	18782.9	Filtered	Filtered
O94842	69610.5	80993.8	80100.9	82280.9	85004.6	82979.4
O94855	112192	136320	135889	324746	141290	145166
O94864	152812	Filtered	566710	50971	Filtered	411004
O94874	34830.5	174942	29354.3	28138	34159.6	22299
O94886	61243.3	46710.6	82862.9	36377.3	92063	115530
O94888	106544	205748	69912	87868.2	107789	88830.5
O94889	81544.3	Filtered	Filtered	76548.4	57775.4	66542.4
O94903	757970	547623	467495	800149	491967	488014
O94906	309060	809758	894295	425353	732200	802760
O94913	54536.7	30969.5	68997	20110.1	35412.4	81641.1
O94915	25265.6	22298.6	25810.2	28934.3	23980.1	29801.3
O94925	322638	242536	265195	322718	207015	250353
O94927	35962.1	Filtered	Filtered	48234	Filtered	Filtered
O94973	288796	168815	196216	353081	188899	160490
O94992	97692.7	249206	241825	97354.2	170058	244102
O95059	35181.5	53305.8	Filtered	24536.9	16986	63944.1
O95067	61700.3	66930.9	97603.8	56962.7	35802.5	88404.8
O95071	59044.8	86194.2	100266	63558	78086.3	86087.4
O95104	20964.6	180991	108417	51208.4	217193	196746
O95139	106100	33165.9	19606.2	134998	129227	11454.7
O95140	41170.2	17728.3	Filtered	53020.2	24180.7	57781.5
O95149	214672	344039	398136	207228	312747	284813
O95155	45830.1	37878.3	54057.6	57876	41953.3	44331.1
O95159	184583	157824	149270	135975	54442.8	123144
O95163	176119	238322	236545	175514	252865	216710
O95167;Q6FGG4;S4R3I5	181133	Filtered	Filtered	128654	65304.3	Filtered
O95168	187030	Filtered	Filtered	313016	Filtered	Filtered
O95169	215418	110312	143168	289484	127260	116026
O95182	125818	Filtered	41997	197080	36951.7	Filtered
O95197	704436	466738	512578	772486	504972	531754
O95202	263254	52711.3	116934	165078	134817	96582.9
O95210	35231.2	22435.1	Filtered	18501.2	24188.4	26414
O95218	574663	644062	533776	547986	622125	791006
O95219	33965.4	Filtered	Filtered	34579.8	7499.76	Filtered
O95229	57796.7	Filtered	Filtered	70080.6	Filtered	Filtered
O95235	31707.8	26996.8	35249.3	38674.7	44338	42380
O95239	120392	150068	176364	147605	155576	181513
O95243	14907.7	27538.4	21998.8	19586	22260.7	22245.5
O95248	1.97772e+06	38533.4	2.98136e+06	1962976	1.88073e+06	45011.6
O95251	53434.3	60005	67401.6	42270.2	105063	87589.5
O95292	621004	1357821	1686636	936780	1360890	1.47641e+06
O95295	149103	Filtered	Filtered	145911	Filtered	Filtered
O95298	102270	Filtered	Filtered	100692	Filtered	Filtered
O95336	849155	Filtered	80175.2	1.1619e+06	136916	97453.1
O95347	316443	420421	488970	300478	400305	432885
O95352	137833	71951.6	64397.1	101351	84560.9	81224.1
O95372	157216	28655.3	31515.6	219902	35800.6	30298.8
O95373	854931	192547	169449	839502	236711	231640
O95376	46759.5	80526.7	96603.2	40765.7	101118	Filtered
O95391	43358.9	47174.7	53781.2	40264.6	50352.6	57758.7
O95394	97456.6	73657.3	79525.5	101879	69821.7	59939.1
O95396	29399.3	19487	Filtered	25525	15368.3	16965.1
O95400	268702	297223	166811	330218	317033	402956
O95429	81532.5	50412.5	36105.5	67318.3	45325.1	45959.4
O95433	2.44878e+06	2.21973e+06	2.78815e+06	2302446	2.16412e+06	2643950
O95453	89150.9	81318	69895.1	97177.9	82138.6	76662
O95456	379503	100405	122296	317996	101598	117030
O95466	156906	156687	162608	115763	149677	177533
O95470	260897	Filtered	Filtered	448073	Filtered	Filtered
O95477	62815.4	73999.8	83094	Filtered	90514.2	68368.6
O95478	149497	497391	491570	311249	610526	592900
O95479;R4GMU1	39870.6	65875.7	60528	32514.3	47340.2	40776
O95486	77216.7	123835	76537.6	83070.9	116476	98429.8
O95487	67578.7	35422.1	28842.1	38502.5	33017.4	27625.9
O95551	75509.2	86670.2	85424.6	71889.8	95643.5	109813
O95563;Q5R3B4	142596	41615.3	53353.8	111103	25918.8	52514.2
O95571	421755	241738	239175	379737	211099	320126
O95573	336260	267665	262302	284501	302998	292415
O95602	58115.9	115035	94600.8	36599.3	104013	92592.1
O95613	175364	624348	678744	305570	559249	561517
O95619	62636	Filtered	Filtered	69483.3	Filtered	Filtered
O95625	12543.9	Filtered	10257.5	16320.1	31706	Filtered
O95626	4.00717e+06	734147	839391	3.59737e+06	895024	1.00102e+06
O95628	42288.1	22066.9	Filtered	42767.1	33363.5	33847.7
O95630	88413.1	69222.4	53856.4	71067.6	83308.9	23623
O95639	119510	85307.4	77189.5	179587	83476.8	104026
O95671	93300.9	35592.6	30933	69604.8	51251.8	47052.2
O95674	12758.7	30420.7	10528.4	16421.5	31322	15883.9
O95684	103441	104867	109663	60804.5	199932	127845
O95685	78766.1	86213.9	101845	68318.1	97397.6	112636
O95696	18999.1	48147.8	63470.1	41746	59153.6	53484.6
[truncated: 4,242 more rows]

## Sheet: U937
Supplemental Table 1. Protein expression analysis in PKM2-depleted cells by LC-MS.
PG.ProteinGroups	Control1	Control2	Control3	shPKM2-1	shPKM2-2	shPKM2-3
A0A024QZB8;A0A0A0MRC7;A0A0D9SFH9;A0A1B0GV71;A0A1B0GW34;A0A1B0GWD3;Q13286	60328.7	25166.4	23519.1	43874.3	13736.6	17973.8
A0A024QZW4;Q9H1N7	Filtered	Filtered	Filtered	27986.9	Filtered	25444.7
A0A024QZX5;A0A087X1N8;P35237	250227	124918	172015	62132.4	Filtered	Filtered
A0A024R0T9;K7ER74;P02655;Q6P163	614513	Filtered	Filtered	130040	Filtered	Filtered
A0A024R161;P50151	201925	Filtered	Filtered	194943	Filtered	Filtered
A0A024R442;E7ETB3;Q9ULA0	304251	232635	221313	335876	385566	317020
A0A024R4E5	284948	549715	541683	503757	879183	886507
A0A024R4M0;P46781	2488213	3.07652e+06	3.31306e+06	2.895e+06	3.96493e+06	3.7783e+06
A0A024R644;A0A0A0MRU5;A0A1B0GWI2;O75503	4573478	438517	350713	729136	269978	222787
A0A024R7E8;K7EMV4;K7EN05;K7EPC8;K7EQ44;P60002	Filtered	65144	36619	16116	83735.1	59560.6
A0A024R7P0;O14593	16081.8	Filtered	Filtered	Filtered	Filtered	Filtered
A0A024R7W5;A0A087WY31;A0A087X0Q1;Q7Z739	280211	242977	202634	189922	161997	126463
A0A024RA52;P25787	1.3527e+06	470001	514534	1.37493e+06	686131	646662
A0A024RAC6;Q14241	19868.6	42584.6	46300.7	24144.6	40323.1	51601.2
A0A024RCG2;A0A0J9YWM3;E9PRM7;Q96BI1	234990	173372	197737	66905.7	Filtered	Filtered
A0A024RCL9;F2Z2M1;O00453	117308	Filtered	Filtered	60674.1	Filtered	Filtered
A0A024RCQ8;A0A0G2JH76;A0A0G2JHB6;A0A0G2JIU6;A0A0G2JK02;A0A0G2JKR3;A0A0G2JLA3;A0A0G2JLK6;A0A0G2JLL3;A0A140T8X7;A0A140T9Y1;G8JLL2;Q9UMR5	Filtered	27896.9	14418.2	33276.7	42592.1	40829
A0A024RCR6;A0A0G2JK23;P46379	887044	696611	666318	640069	541102	578208
A0A067XG54;Q8NB49	182044	329711	20574.5	10848.4	Filtered	21899.7
A0A075B6Q3	559354	478309	584512	135444	440912	888492
A0A075B6T1;Q9C0C7	Filtered	24169.2	Filtered	1894.45	54926.8	21259.5
A0A075B6T4;Q9NVX7	Filtered	Filtered	Filtered	25374.3	Filtered	Filtered
A0A075B6X5	Filtered	613008	569330	Filtered	828818	731495
A0A075B749;A0A087WVF8;A0A087WX83;A0A0A0MRM1;E9PQG4;Q5VU43	14687.7	14956.4	16546.6	6904.9	Filtered	Filtered
A0A087WSV8;P80303	602625	463813	475214	438189	315879	346242
A0A087WSW9;A0A087WSY9;A0A182DWI3;E9PIR7;F8W809;Q16881	433315	413287	352141	491496	565219	475105
A0A087WT12;A0A087X2I2;K7ERP4;P36969	877656	613994	495373	160563	169935	150923
A0A087WT20;Q9NV06	193773	191222	161680	182431	132163	142175
A0A087WT23;A0A087WV67;O00124	Filtered	21532.1	11305.5	Filtered	Filtered	14470.4
A0A087WT30;Q8N5I9	28555.7	45128.2	38154.6	33723	63051.5	49726.4
A0A087WT35	165389	Filtered	Filtered	Filtered	Filtered	Filtered
A0A087WT44;P30519	457682	141138	133517	478879	243823	279641
A0A087WT45;Q4V328	134724	90342.9	89808.9	113064	150338	142341
A0A087WT80;A0A087WW73;A0A0D9SF51;A0A0D9SG17;A0A1B0GWB6;H0YCJ2;Q9NQ66	Filtered	15833.6	39459.1	44229.2	Filtered	Filtered
A0A087WT95;A0A087X0W7;P49753;Q86TX2	Filtered	Filtered	Filtered	176420	104717	83193.9
A0A087WT99;E9PJU8;Q9H0W9	Filtered	1.13699e+06	Filtered	134735	Filtered	145966
A0A087WTJ2;Q96F15	Filtered	34753.5	25688.1	Filtered	Filtered	Filtered
A0A087WTQ6;F8W6X9;Q7Z5N4	42683.1	7605.51	6590.29	Filtered	Filtered	Filtered
A0A087WTW0;A0A087WVR3;Q96T88	630922	606207	611989	332895	274795	245425
A0A087WU02;Q96RQ1	57021.4	59376.3	52832.1	142957	185963	172202
A0A087WU03	Filtered	64046.2	89997.8	Filtered	271545	306093
A0A087WU05;A0A087WY48;Q8IY22	26504.1	Filtered	Filtered	Filtered	45505	Filtered
A0A087WU07;Q5TGZ0;R4GMM1;R4GNA1	146326	Filtered	Filtered	192543	Filtered	Filtered
A0A087WU31;A0A0A0MTB7;E9PE15;P51790	42152.4	Filtered	Filtered	Filtered	Filtered	Filtered
A0A087WU53;Q9H0U3	398228	510635	510030	337389	539996	369128
A0A087WU73;A0A087X287;B0QY83;E7ER32;Q969V6;W0Z7M9	Filtered	23063.2	66702	13662.8	Filtered	Filtered
A0A087WUB9;Q8WYA6	259233	81975	74784.7	446994	232790	220771
A0A087WUC6;E9PI68;Q15005	630714	224179	318412	572448	163079	288854
A0A087WUE4;A0A0G2JNN3;C9JMY0;Q96PV6	55725.8	Filtered	78300.8	37586.4	79288	26220.8
A0A087WUE6;Q3T8J9	21005.1	29699.1	29255.2	13846.8	16945.3	17140
A0A087WUI4;A0A087X1U0;J3QTS8;P20231;Q15661	506142	410081	428470	201541	Filtered	Filtered
A0A087WUI6;Q8WXW3	36177.5	11100.8	Filtered	35531.7	33386.4	28881.3
A0A087WUK2;O14979	1.26424e+06	1.38648e+06	2.07438e+06	824101	1.40709e+06	2158198
A0A087WUN5;Q96DE5	62728.3	32654.2	36752.4	57796	37582	47944.1
A0A087WUQ6;P07203	1.11372e+06	958688	902561	630519	534217	550755
A0A087WUS0;A0A2R8Y849;A0A2R8YD14;E7ETK0;P62847	286489	764825	699004	744707	795745	672027
A0A087WUT6;O60841	1.89028e+06	2.3795e+06	2.33658e+06	1.02891e+06	1.40928e+06	1.2706e+06
A0A087WUW5	12352.3	Filtered	Filtered	Filtered	Filtered	Filtered
A0A087WV05;Q99417	361537	Filtered	Filtered	344714	32178.7	94379.7
A0A087WV69;P56645	Filtered	Filtered	Filtered	49500.9	51579.1	Filtered
A0A087WVA1;P62341	197182	13287.4	Filtered	61167	Filtered	Filtered
A0A087WVA8;Q8IWB9	727557	576211	297348	573694	553672	473847
A0A087WVC4;A0A0A0MS54;P22694	41102.4	51818.8	47673.9	98282.9	123894	127216
A0A087WVD1;Q96B70	Filtered	Filtered	Filtered	25777	30494.6	Filtered
A0A087WVF7;Q9NZM3	56496.3	43355.6	46614.6	28462.4	28459.1	26437.2
A0A087WVK4;Q8IYF1	Filtered	Filtered	Filtered	Filtered	Filtered	1.18606e+06
A0A087WVM4;B7ZM99	470644	512435	459601	312125	266472	270275
A0A087WVP4;A0A087X1R1;C9JQZ8;C9JV14;C9JYU8;H7C372;P53814	Filtered	107079	116791	Filtered	62099	101319
A0A087WVQ6;Q00610	5.43539e+06	3.07349e+06	2939105	4.49205e+06	2.57577e+06	2.76394e+06
A0A087WVT1;Q96MX3	Filtered	Filtered	24851	Filtered	Filtered	6319.93
A0A087WVT6;Q9BWW4	210689	199065	179254	119486	191731	200648
A0A087WVV1	1.27984e+06	585660	494045	1.59163e+06	941848	810783
A0A087WW00;C9J9H9;P51668;Q9Y2X8	Filtered	100992	Filtered	160385	168935	168413
A0A087WW23;P20292	1.02372e+06	482706	177916	120542	Filtered	Filtered
A0A087WW40;Q9Y371	131080	45665.5	56774.1	81762.2	39771.9	30564
A0A087WW43;E7ET33;Q06033;Q0V8M9	77493	92136.9	64958.4	25356.4	34338.3	40860
A0A087WW77;Q15334	Filtered	Filtered	Filtered	49082.7	14415.5	25061.9
A0A087WW88;C9J0A7;Q9UQN3	Filtered	Filtered	11311.1	Filtered	Filtered	Filtered
A0A087WWA3;O60333;Q4R9M9	32644.5	49376.8	45181.8	24659.4	31860.6	14915.1
A0A087WWI0	27345.7	Filtered	10525.1	80996.6	17391.2	15043.3
A0A087WWK8;A0A0C4DGT3;A0A2R8Y7T6;A0A3B3IRZ4;A0A3B3IU98;Q6DN90	88332	48249.9	44470.5	26024.8	34821.2	25215
A0A087WWM4;F8WAN9;H0YLV5;H0YMB3;H0YNJ6;Q9P2T1	132411	101959	107202	140903	177271	175486
A0A087WWP4;Q96T37	65719.5	182481	163119	131994	137068	166712
A0A087WWP8;Q5VWQ0	30123.5	1.36802e+06	78841.9	42781.7	85565.9	81496.4
A0A087WWS1;Q96FV9	141423	119850	110005	153927	183517	173312
A0A087WWT4;A0A087X235;Q9H1Z9	171308	75721.5	580963	459831	Filtered	39894.2
A0A087WWW8;Q9Y6J0	15088.9	10906.7	19214.6	6514.8	Filtered	33298.7
A0A087WWY9;Q8TB24	190445	109240	110286	114468	5745.94	3476
A0A087WX74;B7ZL31;Q9HAZ1	Filtered	Filtered	Filtered	17587.1	61568.6	32507
A0A087WXC5;E7ESZ7;O95299	73652.5	61375.6	88391.9	261927	147288	129294
A0A087WXF7;A0A0C4DFW2;Q9UK53	Filtered	Filtered	475641	Filtered	20714.5	24688.8
A0A087WXF8;A0A0D9SEW3;Q9NP64	30102.6	Filtered	Filtered	51819	36428.4	Filtered
A0A087WXK5;H0Y8D6;J3QSS3;Q9BZC7	102335	405818	432567	72766	462075	454406
A0A087WXK8;Q9H4H8	43109.7	61038	61228	42055.3	95947.2	53394.1
A0A087WXL6	32038.4	154127	157758	111962	212270	147115
A0A087WXM6;A0A0A6YYL6;J3KRX5;J3QQT2;P18621	1.25939e+06	3.10372e+06	3.04132e+06	1414590	3186811	2.94075e+06
A0A087WXN9;Q765P7	Filtered	Filtered	Filtered	43382.2	56769.2	52397
A0A087WXS7;O43681	985373	759632	707423	745654	577592	643322
A0A087WXU0;A0A2R8Y4J4;Q9NWS8	82672.5	21252.6	23870.6	81534.6	34923	37454
A0A087WXV6;H7BZQ3;Q96G74	21133.6	35272.2	35366.5	26975.8	41663.3	34143.6
A0A087WXY4;A0A087X1A8;A0A0A0MS38;A0A2R8Y3X7;D3VVH9;E9PJN5;F5H211;G3V3R7;G3V4U9;P54252	91265.1	32194.2	34680.7	75859.5	57241.6	57897.6
A0A087WY03;E5RFV3	420826	204674	199204	302454	314375	329251
A0A087WY55;Q9NP79	587006	136189	130730	776054	357316	506152
A0A087WY58;P51956	9510.98	24317	31705	23375.6	32099.9	28867.5
A0A087WY61	71334.7	90865.3	78427.1	130318	185362	102267
A0A087WY66;A0A087WZA7;Q9UI36	Filtered	Filtered	Filtered	47027.2	49211.2	89122.3
A0A087WY71;E9PFW3;Q96CW1	294351	433336	419014	258754	401335	351478
A0A087WY82;Q9Y624	257173	603076	511562	234509	294423	277812
A0A087WY85;A0A0A0MQU3;D6RAH7;D6RFM0;H9KV45;P61077;P62837	801614	1.38278e+06	2.69653e+06	1.04619e+06	745178	1234628
A0A087WY96;A0A087WYN0;P31641	71984	83293.5	104766	46724.1	73033.6	69291.8
A0A087WYD6;Q03519;X5CMH5	65158.3	124236	170924	109306	25776.9	157704
A0A087WYE2;Q5T4B2	Filtered	Filtered	Filtered	23502.2	Filtered	19340.3
A0A087WYF7;Q6UXV4	92419.7	194292	152689	98466.8	148394	79497.5
A0A087WYL7;G3V4A5;O75586	Filtered	72278.4	93200.3	24766.8	91007.4	81890.1
A0A087WYM5;Q9BVV6	Filtered	3.4039e+06	3953635	Filtered	2.39683e+06	3.2191e+06
A0A087WYN9;Q7Z478	110251	28260	31610	102211	62774.4	62707.9
A0A087WYP2;Q8IZQ5	263866	513389	422804	150076	251426	218892
A0A087WYR0;P09132	65761	62464.3	86108.1	166187	133719	104747
A0A087WYS1;E7EUC7;Q16851	858478	760956	677743	755717	730172	803756
A0A087WYT3;Q15185	4865067	3.49733e+06	2.9292e+06	9931900	6144405	5.06772e+06
A0A087WZ13;E9PAU2	524815	572536	552004	1.42738e+06	1.73736e+06	1.66107e+06
A0A087WZ32;A8K727	1817526	3.72358e+06	4.20982e+06	62080.4	7051113	7.33332e+06
A0A087WZ50;Q8TCT7	44934.7	26537.5	22108.7	13139.8	Filtered	5980.81
A0A087WZ62;Q9H6U8	69629.7	30782.5	Filtered	40979.9	52511	63249.2
A0A087WZN1;O43837	230697	146211	125631	210837	185905	167791
A0A087WZU2;Q00536	Filtered	11462.1	7814.02	18970.2	14898.1	Filtered
A0A087WZV0;O43314	121496	85217.7	96398.7	58395.2	35203.1	58858.8
A0A087X020;Q9Y3A5	264256	126975	133064	287381	217345	215797
A0A087X021	268431	572745	438597	238126	427459	393033
A0A087X0B7;H7C3C7;Q5SQN1;U3KPT7	Filtered	Filtered	Filtered	11046.4	4203.6	Filtered
A0A087X0D5;P09668	218625	272292	286607	145733	231196	215685
A0A087X0H2;Q9Y620	Filtered	Filtered	Filtered	Filtered	Filtered	Filtered
A0A087X0H7;Q8NEL9	Filtered	11847.8	16413.3	Filtered	12438.7	16187.1
A0A087X0H9	260593	111896	68190.8	156911	171765	151264
A0A087X0I9;Q04759	Filtered	131326	102030	32875.7	140476	161862
A0A087X0M0;A0A384DVK4;Q7Z5L2	39329.9	20493.2	Filtered	24957	Filtered	Filtered
A0A087X0M4;Q9BWU0	156197	129018	109965	144958	102022	111147
A0A087X0N2;A0A3B3ISI6;O15243	6920.3	Filtered	7735.29	6959.14	Filtered	7072.37
A0A087X0N3;Q96MY1	37709	52577.2	24815	Filtered	Filtered	30549.3
A0A087X0Q9;Q9BVL4	39394	182922	182293	25297.3	116560	44417.9
A0A087X0R0;O15550	18489.2	28587.3	26011	13761.7	23771.7	19393.1
A0A087X0R6;Q9UMY4	199286	118250	109348	182973	84989.1	104866
A0A087X0S5;P12109	Filtered	Filtered	39047.3	Filtered	Filtered	28468.1
A0A087X0U3;P43003	46838.4	90684.7	80618.8	Filtered	4148.95	Filtered
A0A087X0V4;A8K0B5;D3DPQ2;Q8IWT0	131124	64645.5	57121.8	72878.3	36419.3	37090.4
A0A087X0W8;E9PKH5;Q04206;Q2TAM5	118860	235447	199664	310721	262374	257911
A0A087X106;O43790;Q14533	Filtered	Filtered	Filtered	Filtered	Filtered	Filtered
A0A087X188;Q9UBW5	124156	125670	110539	114538	58267.2	81185.6
A0A087X1B1;Q9Y6K9	87892.1	37935.1	29300	84083.6	23246.7	30397.6
A0A087X1E4;P53365	476540	Filtered	115228	444772	128996	176793
A0A087X1G7;O60613	56137.9	43487.5	40354.3	41057.3	37911.3	52710.3
A0A087X1K6;Q9Y2Y9	Filtered	Filtered	34227.1	21137.2	Filtered	Filtered
A0A087X1K9;O75608	799161	698818	772913	1.24525e+06	1089500	1.0881e+06
A0A087X1L8;K4DIA0;O75144	40168.2	42060.8	35777	107905	104595	105841
A0A087X1N6;J3QRU7;Q6QNY1	73786.4	Filtered	Filtered	61386.2	Filtered	Filtered
A0A087X1N7;P20929	543865	1.41385e+06	2.01858e+06	645634	1.84167e+06	1.8864e+06
A0A087X1S3	124422	197056	234325	94860	Filtered	Filtered
A0A087X1S7;P09326	180454	115500	18831.6	39029.2	124369	10664.9
A0A087X1Z1;A0A0G2JPW5;A0A0G2JQX1;A0A0G2JSA7;Q96RT8	Filtered	Filtered	Filtered	7900.02	8096.82	11424.5
A0A087X1Z3;Q9UL46	361776	20946.9	68374.8	431562	150399	118174
A0A087X211;Q8TCG1	167449	310774	Filtered	68055.9	Filtered	176964
A0A087X256;Q2M389	123938	119527	114883	80971.2	106293	82968.4
A0A087X296;P23219	108811	81520.1	42909.3	32221.2	Filtered	Filtered
A0A087X2B1;A0A0G2JRA5;A0A0G2JSB3;A0A286YEU2;B0QYV1;B0QYY4;B0QYY7;B7Z1U7;F8VR27;F8VZG9;F8VZY7;I3L1D4;J3KNW3;O43251;Q9NWB1;S4R469	Filtered	43865.1	47210.5	Filtered	26218.6	18513.4
A0A087X2D5;Q9BRJ2	249851	247145	233377	326576	350900	326994
A0A087X2D8	71011.6	59753.4	115187	106631	74290.8	92514.7
A0A087X2H1;Q9ULT8	66160.7	43534	41532.6	67975.9	47711.1	45743.5
A0A087X2I1;P62333	722648	200632	207567	934573	398170	396431
A0A088AWN8;E7EP87;Q9UHQ1	Filtered	Filtered	Filtered	21368.2	18706.5	25329.1
A0A096LP25	164086	267421	288870	56755	68561	87047.7
A0A096LPC5;A0A0A0MR88	56083	97663.3	90856.5	65756.1	69526.7	174487
A0A096LPI6	112103	46967.8	48057.5	46204.3	99408	79750.2
A0A0A0MQR2;Q9BY42	40078.1	71788.2	68201.6	51933.1	86839.5	78352.5
A0A0A0MQR7;P19388	438793	150001	148174	357186	215122	199529
A0A0A0MQS1;Q53H96	26542.8	Filtered	Filtered	44691	11483.6	Filtered
A0A0A0MQS2;F5H0Q6;Q8N2M8	Filtered	15193.8	26448.6	8918.26	18341.7	18445.2
A0A0A0MQU0;Q9BV38;U3KQC1	415466	479659	312708	395646	480717	312606
A0A0A0MQU4	92016.3	186355	179724	133603	183011	178372
A0A0A0MQX1;E9PEW5;Q9HD67	62557.6	245382	269111	57992.8	224668	229737
A0A0A0MR02;P45880	1.56603e+06	1.44453e+06	1387433	3528900	2.76686e+06	3.24352e+06
A0A0A0MR08	Filtered	60621.3	37263.4	28861.4	37452.8	41921.9
A0A0A0MR09;P43378	57179.2	48185.4	48238.6	51367.1	75377.7	74121.4
A0A0A0MR59	39862.2	35043.7	Filtered	26508.3	75073.4	77637.6
A0A0A0MR61;Q6UWY2	Filtered	Filtered	Filtered	45420.5	103244	112577
A0A0A0MR74;O75907	4028.04	33284.6	26214.7	11669.1	30637.4	38295.2
A0A0A0MR98;O95544	Filtered	44817.1	112326	Filtered	102761	95541
A0A0A0MRA8	176377	112606	183302	84529.2	61577.1	51967.1
A0A0A0MRB5	Filtered	19750.2	2.55292e+06	51292.5	29756.5	1.1689e+06
A0A0A0MRE5;Q9ULH1	59165.9	68620.4	58259	47923.6	14435.3	5249.61
A0A0A0MRF6;Q99996	245299	40888.7	21560.9	36727.4	25385.4	29591.2
A0A0A0MRG8;Q16611	147188	Filtered	Filtered	174004	Filtered	Filtered
A0A0A0MRG9;Q96SN8	Filtered	120647	45987.6	Filtered	69490.6	84971.6
A0A0A0MRI1;Q8IXQ4	262330	311655	256311	113776	295135	206602
A0A0A0MRI2;Q9UNH7	152967	55903	80514.8	157109	142464	164297
A0A0A0MRI7;H7C484;Q9H2C2	628024	Filtered	Filtered	825820	Filtered	Filtered
A0A0A0MRJ3;Q8NEY1	Filtered	910039	16149.3	48447.1	1.2239e+06	1.53891e+06
A0A0A0MRJ6;H7BY58;P22061	1.31272e+06	539812	447197	1.09479e+06	677824	857471
A0A0A0MRJ7;P12259	458379	145572	105306	289578	78451.9	102256
A0A0A0MRM9	248082	859328	825398	810759	1.12483e+06	1162951
A0A0A0MRP0;Q8IWC1	48921.1	151828	162151	46822.7	89304.2	82056.7
A0A0A0MRR1;Q5VV50;Q5VV52	Filtered	Filtered	Filtered	Filtered	2276.15	Filtered
A0A0A0MRR5;E9PSD7;Q96BW1	12174845	37698.8	7946.51	6.72858e+06	Filtered	7897.48
A0A0A0MRR7;P09234	296191	304019	237484	363290	351384	269136
A0A0A0MRT6;B6VEX4;Q8IZP0	90605.4	156385	156577	99648.6	132397	99863.5
A0A0A0MRV3;Q9P2S5	197314	56545.9	84233.2	107047	72564.8	71678
A0A0A0MRV4;A0A0A0MT35;A0A0G2JRR6;A0A0G2JSF1;A0A2P0CTB1;A0A2P0CTH9;A0A2P0CU24;J3KPF5;J3KPF6;J3KRV9;J3QKK8;Q8TBF2	9671.09	Filtered	Filtered	Filtered	Filtered	Filtered
A0A0A0MRY2;B0QZE2;B7Z2J6;J3QKD2;Q15326	Filtered	60473.6	66605.2	21808.2	36058.4	27662.8
A0A0A0MRZ4;E7EMV7;Q15025	25493	Filtered	Filtered	65092.7	Filtered	Filtered
A0A0A0MS29	26598.4	25272.2	31077.7	53783.3	58427.5	61102.4
A0A0A0MS41;A0A1P0AYU5;Q9BWM7	76689.4	209143	67591.9	100138	95206	78202.9
A0A0A0MS45;J3KNI1;Q9H9E3	60629.6	Filtered	Filtered	82730.1	28139.4	206049
A0A0A0MS51;A0A0A0MT01;P06396	84104.1	215558	236388	2.46577e+06	4.20468e+06	5158508
A0A0A0MS59;Q6ZRS2	101464	92637	86327.7	37316.3	65728.9	75431.5
A0A0A0MS70;H0Y4G9;Q99836	135096	Filtered	Filtered	72665.6	Filtered	Filtered
A0A0A0MS90;Q9UIS9	21178.7	34799.4	25999.1	178720	32117.8	23747.9
A0A0A0MS99;I3L4X2;P33527	16811.1	57408.1	14932.3	36793.3	41568.6	34700.2
A0A0A0MSA9;A0A0C4DG49;P15151	150218	111519	29828.8	92869.4	Filtered	37125.6
A0A0A0MSB8;Q9UPT5	106112	23606.7	47562.7	152642	86067.3	89884.5
A0A0A0MSI2;B3KPJ4;Q8IXK0	99568	98118.5	135107	35949.2	40558.6	31239.7
A0A0A0MSI8;O00471	49455.2	14147.7	31121.7	60292	45237.9	22821.6
A0A0A0MSJ9;Q15283	79471.3	Filtered	12758.9	57023	Filtered	65643.6
A0A0A0MSK5;Q5JTV8	484322	1.33443e+06	1.32517e+06	295080	384190	381924
A0A0A0MSQ9;Q86VX9	24470.1	25305.2	28702.6	12155.6	Filtered	Filtered
A0A0A0MSS3;Q8ND83	Filtered	Filtered	Filtered	22263.6	85878.3	92425.3
A0A0A0MST8;E9PFN4	41447.3	20658.8	Filtered	Filtered	Filtered	36044.6
A0A0A0MSV9;A0A0G2JH37;A0A0G2JKZ1;A2AB90;O15533	236504	294988	291343	138044	Filtered	Filtered
A0A0A0MT32;P38571	322679	362558	354468	323478	381280	345914
A0A0A0MT33;Q9UPN6	241794	171451	147171	242145	177369	156949
A0A0A0MT54;A0A1W2PPP2;A0A1W2PQQ0;A0A1W2PR07;H0Y7K5;J3KNN9	Filtered	Filtered	Filtered	72358.6	93459.7	74465.3
A0A0A0MT60;Q5T1M5	31199.2	51595.1	51701.8	30097.2	53496.7	55101.7
A0A0A0MT72;Q9BSQ5	42785.8	44787.3	48703.4	49974.2	49777.2	61200.9
A0A0A0MT83;P26440	54382.7	55342.1	49224.5	354705	359149	341934
A0A0A0MTB8;Q8NI36	363127	378129	339631	492144	531003	530249
A0A0A0MTC1;A0A0A0MTR7;Q63HN8	71952.7	31623.7	55017.6	32723.2	52105.7	40135
A0A0A0MTH3;Q13418	232393	281034	300615	184798	196250	172823
A0A0A0MTH9;O14981	57715.9	64243.4	60874.4	95250.7	110227	95118.8
A0A0A0MTI1;Q15392	922474	640609	607191	491967	441155	390663
A0A0A0MTI5;B8ZWD1;P07108	1.95978e+06	283113	268453	792359	214622	182060
A0A0A0MTI6;Q9NYP7	330875	438239	446163	137411	148735	166085
A0A0A0MTJ9;A0A0R4J2G3;Q6PIU2	80992	58812.4	44441.4	78253.7	181044	86394.9
A0A0A0MTL5;Q13309	26415	48811	41720.4	171867	185045	174142
A0A0A0MTL6;Q6ZS17	Filtered	13714.8	146258	7620.98	Filtered	Filtered
A0A0A0MTN0;Q13617	244585	177703	188181	182129	172463	146674
A0A0A0MTN6;A0A0D9SEU2;G5E931;H3BN57;Q8TDH9	24852.4	Filtered	12336.8	31208.5	16900.5	15966.2
A0A0A0MTP3;F5H1U6;H0YG46;J3KNE4;Q99550	322715	1007315	819175	548427	1.17098e+06	1079896
A0A0A0MTQ5;G3V556;P56378	135325	Filtered	Filtered	373101	117303	131731
A0A0A0MTS2;A0A2U3TZU2;P06744	5782608	4.63914e+06	4.4826e+06	2.72428e+06	1.80421e+06	1.78139e+06
A0A0A0MTS7	859481	Filtered	57050	592806	Filtered	Filtered
A0A0A0MTU3;Q4ZIN3	96324.3	67112.5	57175.9	50676.8	Filtered	Filtered
A0A0A6YYA0;Q9Y3B3	290655	187776	237009	274120	309850	319430
A0A0A6YYC7;Q96JP5	38048.8	54735.8	44319.7	44907.1	41322	42234.8
A0A0A6YYF3;Q9Y575	74906.5	Filtered	Filtered	79830.3	Filtered	Filtered
A0A0A6YYG7;Q6IBW4	152210	75871.3	96376	55243.8	103496	55713.6
A0A0A6YYI3;A0A0B4J1V8;Q9NQ55	148873	185164	156439	122600	281702	252893
A0A0A6YYL1;A0A0U1RQM3;P49914	98555.8	123357	101104	93545.3	156352	113826
A0A0A6YYL2;P0DMM9;P0DMN0	130350	128168	82685.7	18624.8	Filtered	Filtered
A0A0A6YYL4	537094	495855	487442	701374	541312	575613
A0A0B4J1S3;H3BLT4;O15392	36661.5	Filtered	Filtered	43905.4	Filtered	Filtered
A0A0B4J1S8;Q9UBF8	Filtered	51106.5	39507.3	19259.6	12436.1	34035.5
A0A0B4J1V9;Q9NRZ9	42323	166400	147892	67538.8	228980	235075
A0A0B4J1W0;F5GY88;O75448	62035.9	17603	15754.3	85785.4	26035.9	21348.6
A0A0B4J1W3	442062	719468	636114	576514	689827	732630
A0A0B4J1Z1;C9JAB2;Q16629	2.06955e+06	3.3701e+06	2.65123e+06	1.63511e+06	2.09109e+06	2614207
A0A0B4J220	96934.5	726951	670205	889789	1.15896e+06	1.03197e+06
A0A0B4J230;Q9UII2	129718	Filtered	35885.8	Filtered	Filtered	18586.9
A0A0B4J294;H3BP13;Q9UL33	181305	62278.9	61083.3	192853	118217	76958
A0A0B4J297;I3L4V0;Q9BRA0	Filtered	39237	34212.5	Filtered	75606.7	62488.3
A0A0B4J2A0;Q9UHJ6	37036.5	52622.4	34375	32738.6	80604.9	59509.1
A0A0B4J2A2	Filtered	Filtered	Filtered	Filtered	Filtered	Filtered
A0A0B4J2A6	101935	Filtered	Filtered	Filtered	Filtered	Filtered
A0A0B4J2C3;P13693;Q5W0H4	1.13837e+06	524083	517947	987915	663612	849841
A0A0B4J2E5	258517	207268	230279	281811	323758	321207
A0A0B4J2F8;E2QRJ6;F6S314;P52435	82556.5	Filtered	Filtered	106500	Filtered	9257.75
A0A0B4J2G4;Q15345	Filtered	13796.1	11612.8	17062.3	26350.4	23852.6
A0A0C3SFZ9;M0QZI3;O14526	38254.2	42754.2	58104.1	Filtered	42380	45120.4
A0A0C4DFL7;Q16850	46884.1	38789.1	45114.5	22479.6	Filtered	Filtered
A0A0C4DFL8;F5GX28	Filtered	26656.2	29811.8	17061.8	57987.6	53516.9
A0A0C4DFM1;Q92544	429151	386277	387635	491385	328449	324936
A0A0C4DFM2;Q6ZN55	18184.4	5667.99	14699.3	Filtered	19829.5	8275.86
A0A0C4DFM7;Q5TAX3	118433	31982.3	45970.5	33643.1	199131	115203
A0A0C4DFN3;Q99685	56344.9	31250.2	38461.8	4312	Filtered	Filtered
A0A0C4DFN5;Q6NUS6	Filtered	12676.2	23250.4	67934.3	89093.8	88793.2
A0A0C4DFT3;Q12959	69392.9	147120	57716.4	61260.3	40648.2	32470
A0A0C4DFX7;Q9H967	115971	147336	109802	79657.4	53815.6	56708.2
A0A0C4DFX9;Q9H3P2	191460	105686	94626.4	296342	321201	289587
A0A0C4DFZ2;P15289	Filtered	83150.3	73699.8	53457.8	46082.2	100114
A0A0C4DG17;C9J9K3;P08865	6846734	3.10201e+06	3263709	7.31012e+06	4.95032e+06	4940015
A0A0C4DG21;E7EP65;E7EW77;E9PEZ7;F8WAL6;Q9NYB9	14158.8	111619	68225	60907.9	79380.8	72438.2
A0A0C4DG44;O43464	71545.7	35758	50984.7	85734.6	159925	127481
A0A0C4DG54;Q5R372	29295.7	34064.1	38674.4	28782.1	20115.2	16057.2
A0A0C4DG80;A0A0C4DG99;Q9P2J3;Q9P2N7	Filtered	15754.4	Filtered	25740.8	36562.9	32156.4
A0A0C4DG88;P14859	92574.6	136124	101537	101224	85036.3	75197.6
A0A0C4DG89	438965	594430	561854	468327	666484	585749
A0A0C4DG91;C9J9V6;C9JQB1;O75414	62526.1	789827	865253	452785	1.63118e+06	1.45031e+06
A0A0C4DGA2;O75521	132414	85845.3	87628.8	119282	122358	133208
A0A0C4DGA6;Q14527	136154	111298	94189.2	90583.3	120383	131727
A0A0C4DGB5;B7Z574;E7ES10;E7EVY3;E9PCH5;P20810	26208.5	68956	35115.1	19289.9	Filtered	Filtered
A0A0C4DGE4;A0A0J9YW33;A0A286YF28;Q13277	129902	Filtered	Filtered	54464.5	Filtered	Filtered
A0A0C4DGG9;A0A2R8Y212;A0A2R8Y425;A0A2R8Y521;A0A2R8Y5J0;A0A2R8YFK9;A0A2U3TZM0;F5GWX5;Q14839	961686	1.02065e+06	878651	846680	1.08202e+06	906669
A0A0C4DGH3;Q9Y6R0	60283.7	70437.7	25942.6	7954.48	Filtered	Filtered
A0A0C4DGJ7;Q8WUH1	216809	61820.9	99082.3	111901	145759	136361
A0A0C4DGN6;Q9Y2X7	172040	357390	262835	177389	370385	283725
A0A0C4DGP2;A0A0C4DGP5;Q86Y91	41925.3	38473.4	49329.9	Filtered	35102.8	61878
A0A0C4DGQ5;P04632	393880	179073	203032	282996	195877	186218
A0A0C4DGQ8;Q6IAN0	124145	104857	105002	104224	70939.5	95170.2
A0A0C4DGR5;Q96IT1	Filtered	Filtered	Filtered	Filtered	88797.6	Filtered
A0A0C4DGS0;A0A2Y9D025;P56556	84008.2	Filtered	7965.82	62264.4	12433.2	9790.11
A0A0C4DGS1;P39656	1.49716e+06	1.04541e+06	1.03233e+06	1.79587e+06	1.14996e+06	1003738
A0A0C4DGZ1;Q8N5P1	79909	126771	142002	41841.7	72028.7	77644.9
A0A0C4DH16;B8ZZS0;H7BXT7;Q9NYM9	82073.4	Filtered	Filtered	54063.7	51606.6	Filtered
A0A0D9SEI3;A0A0D9SEN2;A0A0D9SER5;P21127	554445	490118	407777	457599	447819	406994
A0A0D9SEJ5;F5GY05;Q96EK7	57456.5	45888.3	45362.9	60837.6	34035.5	45194.6
A0A0D9SEM4;Q08170	272314	148876	145104	234444	182528	131173
A0A0D9SEN1;B4DLR2;Q12884	70328.9	59297.5	72400.2	Filtered	Filtered	Filtered
A0A0D9SEN7	269493	128609	83653.3	110898	13186.7	90781.6
A0A0D9SEU5;Q6VN20;R4GMX8	54981.8	72323.3	114136	64134.9	81544.9	115501
A0A0D9SF53;A0A0D9SFB3;A0A0D9SG12;A0A2R8Y4A4;A0A2R8Y645;A0A2R8YCW1;A0A2R8YF78;A0A2R8YFR4;A0A2R8YFS5;A0A2U3TZJ9;O00571	1.90071e+06	1.50025e+06	1.38909e+06	1.72387e+06	1.98727e+06	2.04212e+06
A0A0D9SF58;E7EXA6;Q8WVB6	770011	Filtered	11005.2	949009	21380.9	34497.3
A0A0D9SF60;Q99569	Filtered	Filtered	Filtered	129708	18337.1	12002.3
A0A0D9SFB1;A0A0D9SFE4;A0A0U1RQP1;Q05193	94720.6	137297	100045	129776	180667	143708
A0A0D9SFC7;A0A0G2JMC9;A0A0G2JMW8;A8MZH0;Q8N149	33252	65694.1	48705.7	Filtered	Filtered	Filtered
A0A0D9SFG6;O43739;Q15438;Q99418	96709	41991	45560.1	77709.3	79307.6	85124.8
A0A0D9SFK2;Q92614	306822	269885	269745	38942	97549.1	91505.8
A0A0D9SFL2;Q96T60	46477.8	48899.2	51338	53119.5	106398	54599.7
A0A0D9SFM0;Q149N8	93421.3	123530	202961	236298	157429	110257
A0A0D9SFZ9;Q13642;Q5JXH7;Q5JXH8;Q5JXI2;Q5JXI3;Q5JXI8	36912.4	78686.3	59161.8	63366.7	Filtered	Filtered
A0A0D9SG71;A0A0R4J2E5;P49459	320433	565705	875344	192935	422215	403146
A0A0D9SG72;P61764	167492	369107	196027	48136.8	188080	59080.3
A0A0D9SG79;Q9NZ09	32493.2	Filtered	Filtered	30486.9	44399.2	36142
A0A0D9SGE8;Q5JRC6;Q8IWS0	77140.3	83927.9	114417	110129	61838.6	50617
A0A0D9SGH0	113901	17799.6	44046.6	35348.1	35537.2	22028.3
A0A0D9SGJ6;J3KQV8;O43426	26431.7	4086.23	2822.44	12845.7	Filtered	Filtered
A0A0G2JH68;A0A140T8Z0;O60610	551298	570477	535181	801173	744388	817486
A0A0G2JHC2;Q6NYC8	185776	248198	278872	48597.3	74459.9	68377.9
A0A0G2JIE7;A0A0G2JL69;B4DQI1;B4E1Z4;E7ETN3;E9PDZ0;H0Y3H6;P06681	Filtered	Filtered	69842	Filtered	Filtered	Filtered
A0A0G2JIR1;A0A0G2JIS2;A2ABF8	77470.9	95892.7	100557	75730.9	74754.3	78610.1
A0A0G2JIW1;P0DMV8;P0DMV9	3.78013e+06	4.18205e+06	3.81866e+06	4070729	3.64262e+06	3.58256e+06
A0A0G2JJD3;O95870	125314	94700.7	99489.7	100428	59649.9	39568.5
A0A0G2JJL1;A0A140T9L0	Filtered	112498	93292.2	Filtered	97783	64319.3
A0A0G2JK44;A0A140T9E9;H0Y6K2;P25440	58313.9	128753	166980	91690.5	184210	201861
A0A0G2JL52;B4E0K6	30243.7	34745.8	28029.9	20655.8	14885.5	20608.8
A0A0G2JLB3;A0A0G2JNZ5;P04062	162338	186095	188549	96592.6	128177	122262
A0A0G2JLV7;A0A0G2JMI0;A0A0G2JNK8;A0A0G2JNU6;A0A0G2JP18;A0A0G2JQ50;A0A140T8W3;Q6GTX8	83568.4	350276	335710	60515.7	110115	93685.4
A0A0G2JMX7;A0A0G2JPD5;A0A0G2JQJ7;A0A0G2JS76;P10636	68012.1	57593.4	24833.6	41038.2	Filtered	35195.1
A0A0G2JMZ5;O75795;P54855	104482	165816	157634	110953	163502	145388
A0A0G2JMZ6;O60282	Filtered	Filtered	Filtered	Filtered	45393.6	Filtered
A0A0G2JMZ8;Q16625	Filtered	767676	561333	Filtered	Filtered	Filtered
A0A0G2JNY3;A0A0G2JRG8;E9PIR1;E9PNT2;E9PNX6;Q6ZUM4	Filtered	Filtered	Filtered	16976.9	Filtered	Filtered
A0A0G2JNZ2;A0A0G2JPP5;Q14160	6098.32	Filtered	Filtered	31551.1	25730.9	28892.7
A0A0G2JPA8;A0A0J9YY65;C9JMH6;P08697;P28800	183920	64442.4	62822	Filtered	40297.3	28334.8
A0A0G2JQ41;A0A1C7CYZ0;Q12979	163390	162240	151428	97122.9	98580.9	104281
A0A0J9YVP6	982106	842098	892726	947562	717648	797780
A0A0J9YW18;F6RP06;Q12983	Filtered	Filtered	Filtered	26458.5	Filtered	Filtered
A0A0J9YWB6;Q9Y5B0	72702.8	141218	141128	86954.2	153733	151409
A0A0J9YWD5;A0A0J9YX88;A0A0J9YYB5;B7ZM65;E9PJ24;F8WEF5;Q9P1Y6	198018	115662	137344	162833	100807	97541.1
A0A0J9YWL0;Q9Y4K1	211574	156245	139481	81807.2	69704.3	71852.9
A0A0J9YWQ1;I3L1U0;Q96NA2	653323	Filtered	Filtered	74391.5	Filtered	Filtered
A0A0J9YX66;A0A0J9YXJ0;A0A1B0GU44;A0A1B0GUN8;E9PC62;O95319;Q5VZZ6	501501	215952	160028	199100	179785	164470
A0A0J9YXF2;A0A0J9YYG4;J3QT77;Q15165	33275.8	61262.2	57700.8	Filtered	41278.3	91130.4
A0A0J9YY18	Filtered	55952.2	57954.1	Filtered	Filtered	Filtered
A0A0J9YY34;A0A1W2PQQ1	125921	119971	109971	34613.4	Filtered	Filtered
A0A0J9YYC8;A6XMV8;A6XMV9;E7EQ64;H0Y8D1;P07477;P07478;Q8NHM4	Filtered	633223	311393	Filtered	145175	197182
A0A0J9YYJ0;Q8N129	56455.3	Filtered	Filtered	77899.3	Filtered	30586.2
A0A0R4J2F2;D6R9S8;D6RA76;D6RC11;D6RCE6;D6RCR8;D6RDI6;D6RDP6;D6RDY1;D6RFX6;D6RHU6;D6RIU2;H0Y8T9;Q9NY35	Filtered	47509.5	56993.7	60375.2	48886.2	60880.8
A0A0R4J2F3;P0DPB6	241962	90106.6	95949.4	174668	163614	175504
A0A0R4J2F6;Q12894	65557.9	Filtered	Filtered	52350	Filtered	Filtered
A0A0S2Z5D0;A0A1B0GTU6;H3BUV4;Q9NWW5	118424	Filtered	Filtered	141285	29808.2	25144.8
A0A0U1RQC9;P04637	Filtered	Filtered	Filtered	280414	326857	325209
A0A0U1RQK7	168791	152350	169083	185782	186705	176086
A0A0U1RQM0;H0YMA4;Q15004	119979	285170	268398	130469	149926	155139
A0A0U1RQQ4;Q9UNN8	169975	210887	150876	Filtered	33930	Filtered
A0A0U1RQQ9;Q6P3W7	113024	95863.3	6707539	128079	140598	140069
A0A0U1RQR1;A0A0U1RR06;C9J471;C9J5L0;C9J7Q8;C9JBX7;H0Y329;Q9Y484	Filtered	68200.5	63227.7	58892	62921.1	66995.7
A0A0U1RQS5;B3KNS4	72518	7393.25	Filtered	42804.3	6773.5	Filtered
A0A0U1RQT7;A0A0U1RQY7;Q8IXA3;Q9HCP0;U3KQA5;U3KQB3	29803.1	Filtered	30819.8	19538.9	Filtered	Filtered
A0A0U1RQT8;Q8TCZ2	70546.8	44173.7	54474.8	39296.9	26585.5	21579.1
A0A0U1RR27;Q7Z401	41448	46060.2	50012.9	60268.5	30137.2	33584.4
A0A0U1RR32;A0A0U1RRH7;P0C0S8;P20671;Q96KK5;Q99878	39465004	216154464	186769920	89601936	153865392	133792272
A0A0U1RR66	252800	Filtered	Filtered	31569.7	Filtered	Filtered
A0A0U1RRA6;B5MCG9;B5MCU0;H7C0E9;Q9Y2K5	454252	282847	305860	438101	364531	405158
A0A0U1RRH6;O94880	52151.8	41155.9	60694.2	26907.8	12057.3	20936.2
A0A0U1RRK1;A0A286YF11;F6XEV2;Q9BPX6	64778.1	25457.9	19292.9	93876.5	61595	65424.3
A0A0U1RRL5;P32519	126412	189204	178261	173113	249597	219468
A0A0U1RRM1;Q8WXI9	179505	188446	275975	134286	223824	195700
A0A0U1RRM6;Q8N8S7	Filtered	2609.63	2718.07	Filtered	5413.88	3996.29
A0A140T8X5;A0A140TA37;B7ZLI8;P49842	Filtered	Filtered	Filtered	18059.8	31126.6	37141.4
A0A140T9T7;Q03518	259049	154402	140148	71514.8	64056.1	68152.4
A0A140T9Y6;A0A2R8Y5N3;Q6R2W3	49536.3	266850	248584	86024.3	200453	209912
A0A140TA02;A0A1W2PNR7	566490	883296	938018	175026	Filtered	Filtered
A0A140TA86;Q5XKP0	Filtered	6794.62	13614.4	22497.7	13624.1	14848.7
A0A182DWF2;A0A182DWF3;Q9NNW7	187577	178056	155915	198666	240980	218779
A0A1B0GTG4;Q8TEK8;Q8WWW0	Filtered	55830.7	62365.6	58186.1	78548.5	80874.4
A0A1B0GTJ7;A0A1B0GWJ0;P30566	499767	177440	164973	404527	220418	166270
A0A1B0GTK2;A0A1B0GVD3;Q6ZN17	Filtered	Filtered	Filtered	37880.3	51191.9	72142
A0A1B0GTL5;Q9BXF6	29540.5	25405.7	56748.5	57180.1	Filtered	Filtered
A0A1B0GTM3;A0A1B0GTZ5;A0A1B0GUA4;A0A1B0GUH5;A0A1B0GW68;E7EMM4;Q13510	515699	939114	948423	117451	146448	148320
A0A1B0GTU4;F5GZ78;P49023	33943.8	52650.2	59517.3	11022.9	Filtered	13296.8
A0A1B0GTW1;A0A2R8YDH4;A0A3B3IRI3;A0A3B3ISZ5;A0A3B3ITE1;Q9UDY2	1.37014e+06	1659502	38668.6	3.77879e+06	3.92479e+06	2.83489e+06
A0A1B0GU45;F5H006;F8W9L6;Q12912	Filtered	Filtered	Filtered	71224.9	127699	93544
A0A1B0GUA3;Q96EK5	79583.1	13914	Filtered	198349	34596.4	33982.9
A0A1B0GV02;A0A1B0GVV8;A0JP08;O60315	169669	196575	213202	99093.2	131149	133701
A0A1B0GV05;Q684P5	101494	99035.2	100116	14128.9	Filtered	Filtered
A0A1B0GV12	252540	174243	188942	39708.7	Filtered	Filtered
A0A1B0GVC3;A0A1B0GWA9;Q96HU8	12755680	Filtered	Filtered	11275379	Filtered	Filtered
A0A1B0GVD5;A0A1B0GWE8;P07339	7.22667e+06	7.58045e+06	7041790	1.02891e+06	580515	439734
A0A1B0GVI7;A0A2R8Y7G1;P35869	39944.6	Filtered	Filtered	40406.5	Filtered	Filtered
A0A1B0GVW0;O75787	187849	18563.5	28405.8	47638	49649.5	49859.1
A0A1B0GW05	68949.8	25964	81127.8	69807.3	105658	54794.5
A0A1B0GW15	51627.7	319299	368405	163862	966656	1.0672e+06
A0A1B0GW23	129101	122317	113389	182777	201356	183442
A0A1B0GWA0	Filtered	11584.1	Filtered	10184.9	9167.02	3181.82
A0A1B0GWE0;Q96N67	Filtered	12743.5	10570.1	Filtered	Filtered	Filtered
A0A1B0GX65;Q969T4;Q96LR5;R4GND1	Filtered	Filtered	Filtered	128143	Filtered	434598
A0A1C7CYX1	43554.9	67160.8	69363.5	59928.5	52937.5	45968.8
A0A1C7CYX8;C9J6N5;C9JQ40;C9JW51;Q9H098	303323	119449	109602	134141	34072.1	36437.2
A0A1D8H0A6;E2QRG7;H0YAI0;Q96H96	28526.5	Filtered	Filtered	13963	Filtered	Filtered
A0A1P0AZG4	15944.5	38018.6	90340.7	12942.2	23770.6	25591.1
A0A1W2PNH8;A0A1W2PNR0;A0A1W2PQA9;A0A1W2PQZ1;A0A1W2PS19;O95427	141341	154746	183521	22658.2	184913	119972
A0A1W2PNP0;A0A1W2PP57;A0A1W2PPC3;A0A1W2PPS0;Q969N2	186131	138047	111544	181789	142633	130259
A0A1W2PNR9;Q9Y5U9	230529	Filtered	Filtered	262505	20084.5	Filtered
A0A1W2PNV4	746748	1.23336e+06	1.16566e+06	805534	872732	821669
A0A1W2PNW1;P42226	131865	57086.8	49607.6	90348.5	106439	75420.2
A0A1W2PNY5;A0A1W2PPP6;A0A1W2PQZ6;A0A1W2PR08;A0A1W2PRF0;A0A1W2PRF5;G5E9D4;Q96EB1	81712	92113.9	77061.6	98555	50779.2	69124.7
A0A1W2PNZ7	219995	667435	381750	35531.6	76263.6	71977.6
A0A1W2PP04;Q9Y388	Filtered	Filtered	Filtered	50640.8	95543.3	97592.6
A0A1W2PP11;A0A1W2PS40;C9JNP8;F8WCQ4;Q9H300	40750.4	26680.8	18372	77774.4	45799.6	38361.3
A0A1W2PPI5;Q5JSJ4	Filtered	38078.3	27556.2	73218.5	Filtered	Filtered
A0A1W2PPX5;A0A1W2PQB7;A0A1W2PQR6;A0A1W2PRS1;A0A1W2PS43;Q14108	235636	231273	193603	85872	124227	138573
A0A1W2PPZ5;P23193	964921	1.01234e+06	955481	778126	679170	733219
A0A1W2PQ51;A0A1X7SBZ2;Q92841	1.92659e+06	2.55653e+06	2.33672e+06	1375897	1.89637e+06	2.03178e+06
A0A1W2PQJ7;Q7Z5J4	12195	46006.4	23909.6	15340.1	35532.5	Filtered
A0A1W2PQM3	82962.8	286399	217785	58353.5	Filtered	177438
A0A1W2PQS6	1.86187e+06	2698135	2.64267e+06	3.70941e+06	3.49076e+06	3.58565e+06
A0A1W2PQV2;H3BUH9;P23434	492478	146729	151723	748438	373302	404611
A0A1W2PR06;P52569	Filtered	Filtered	Filtered	31954.2	38066.9	34213
A0A1W2PR09;A0A1W2PRL5;A0A1W2PRM0;F5GYH1;Q8NC96	Filtered	66589.2	82784.4	104860	122049	155670
A0A1W2PR17;Q16875;Q5VX20;Q5W015	98345	38571.8	36799.8	Filtered	253726	Filtered
A0A1W2PR48	555308	227792	189900	385174	218336	224597
A0A1W2PRA1;A0A1X7SBY3;H0Y860;Q9P246	Filtered	3521.33	29657.1	13234.7	46351.2	50401.3
A0A1W2PRB8	67977.8	102268	104822	120596	174311	155719
A0A1W2PRI9;E9PNW5	3705533	13938998	13129101	6.86691e+06	15082649	14794547
A0A1W2PRR2	Filtered	55358.6	37996.2	Filtered	44742.7	54274.2
A0A1W2PRV5;E7EQZ4;Q16637	246240	340291	339445	467789	488070	664289
A0A1W2PS05;Q8NEB9	55012.7	126855	100221	89639.1	517478	454416
A0A1W2PS11;E5RHU4;E5RJI6;Q9NQY0	686881	172850	918475	512538	972164	155724
A0A1W2PS85;P28715;R4GMW8	49395.6	20839.8	35500.7	42881.9	40333.5	33150.7
A0A1X7SBT7;O95502	2.11386e+06	47934.5	44872.8	1.11417e+06	Filtered	Filtered
A0A1X7SBU6;Q8WXG9	479589	260987	396357	34784.5	Filtered	Filtered
A0A1X7SBW3;Q5TA31	324463	Filtered	Filtered	1.27238e+06	Filtered	Filtered
A0A286YEX4;P08651	9420.56	74424.7	54455.1	24882	33444.1	Filtered
A0A286YEY6;A0A3B3ISY7;D6R9Q5;D6RA92;D6RD74;Q9UM13	Filtered	43281.2	11169.4	Filtered	50404.7	32914.9
A0A286YF22;O43175	5.35753e+06	3.83591e+06	3.80295e+06	1.01324e+06	380108	338508
A0A286YFD0;P42898;Q5SNW7	56544.1	161787	127881	Filtered	Filtered	Filtered
A0A286YFF7;A0A2C9F2P4;P50897	460505	538291	558708	185012	308871	267578
A0A286YFF8;Q7Z3U7	59691.5	334783	246636	250015	327427	312531
A0A2Q2TH77;Q08379	75874.6	115033	107692	75006.6	134532	137523
A0A2Q3DP09;H7C2P6;Q7Z3E5	Filtered	160091	342994	Filtered	Filtered	Filtered
A0A2Q3DQE3;Q13555;Q5SWX3	95009.4	117597	147514	128491	125932	84604.1
A0A2R8Y2F6;P42336	24065.2	Filtered	156440	20721.3	14397.9	17702.5
A0A2R8Y3B3;A0A2R8Y6F8;A0A2R8YE77;A0A2R8YEK3;A0A2R8YFN5;A0A2U3TZM1;A0A2U3TZM4;A0A2U3TZN6;O14936;Q5JS74	437189	78432.4	Filtered	316288	Filtered	142927
A0A2R8Y3N3;A0A2R8Y5P7;P49590	158068	164472	258526	154995	165521	215279
A0A2R8Y3T0;A0A2U3TZE7;G3V4C4;O43405	Filtered	Filtered	Filtered	35490.7	18744.3	67064.1
A0A2R8Y430;P48637	197581	134411	97648.6	284000	249107	213677
A0A2R8Y455;A0A2R8Y600;A0A2R8Y620;A0A2R8Y7U2;Q86VX2	94528.8	76017	64460.8	79441.7	Filtered	47045
A0A2R8Y4H2;B1AHR1;Q9UH03	53301.1	16932.6	16142	Filtered	Filtered	Filtered
A0A2R8Y4K8;Q9NSI8;S6FRS6	Filtered	Filtered	Filtered	37732.2	Filtered	Filtered
A0A2R8Y4P4;A0A2R8Y7S2;P51532;Q9HBD4	209356	584065	544995	358029	503871	497001
A0A2R8Y4R7;A0A2R8Y6L6;O75648	21618.3	Filtered	Filtered	Filtered	147224	56081.7
A0A2R8Y4U4;A0A2R8Y7R1;A0A2R8YFL3;P15260	34721.8	14906.1	Filtered	43077.4	Filtered	21625.9
A0A2R8Y4Y7;A0A2R8Y726;Q9UQ90	62707.3	45578	44959.5	53402.9	40115.4	35108.6
A0A2R8Y518;H3BNU1;H3BV07;Q9ULP9	73522.4	81747.9	74301.6	91809	95846.3	96349.4
A0A2R8Y553;A0A2R8Y823;Q96DW6	Filtered	Filtered	Filtered	7459.38	Filtered	Filtered
A0A2R8Y595;A0A2R8YFL0;P49711	29413.2	63498.2	61138.3	60906.8	79830.9	57625.1
A0A2R8Y5A6;A0A2R8Y7P6;A0A2R8YDM9;F8WB06;H0YH87;Q99700;V9GY86	31658.4	60581.9	56907.1	41395.6	67943.1	65354.2
A0A2R8Y5E9;A0A2R8Y5K9;A0A2R8Y5P2;A0A2R8Y5T1;A0A2R8Y6H3;A0A2R8Y6H8;A0A2R8Y6V4;A0A2R8Y6Y2;A0A2R8Y721;A0A2R8Y7U0;A0A2R8Y7U6;A0A2R8Y842;A0A2R8YEW8;A0A2R8YF50;A0A2R8YF97;A0A2R8YFS1;H0Y770;O75140	560158	371068	297678	556589	693634	677993
A0A2R8Y5F1;A0A2R8Y7C8;A0A2R8Y7X5;A0A2R8YDR3;A0A2R8YDZ2;A0A2R8YGD6;A0A2R8YGU4;H3BMQ0;P49815;X5D2U8	31402.8	19289.6	36957.8	11685.8	21121.1	38616.3
A0A2R8Y5K2;Q96LT7	19929.7	Filtered	17699.5	Filtered	320039	226212
A0A2R8Y5L0;A0A2R8Y6A4;A0A2R8Y6M5;A0A2R8Y7T8;A0A2R8YDU8;A0A2R8YEM0;A0A2R8YG40;A0A2U3TZM3;E9PPN1;F2Z3M0;H0YCV5;Q8WW01	150019	Filtered	6155.93	82046.2	Filtered	Filtered
A0A2R8Y5N2;A0A2R8Y5S3;A0A2R8YFV7;Q92574	Filtered	12887.4	Filtered	86437.4	Filtered	Filtered
A0A2R8Y5S7;P35241	6297710	5.22712e+06	5.00168e+06	5.82755e+06	3.48513e+06	4811724
A0A2R8Y5S9;A0A2R8Y7Q9;A0A2R8YEK8;A0A2U3TZL3;Q9Y5P4	57212.8	101560	85263.2	68869.6	77018.8	56287.4
A0A2R8Y5V9	3525611	435841	488124	2594442	642794	854758
A0A2R8Y602	117282	11183.3	Filtered	149152	65279.6	38850.7
A0A2R8Y653;Q9BZX2	462619	342154	298160	212997	344605	259264
A0A2R8Y6D0	Filtered	53697.6	55923.4	Filtered	Filtered	42596.2
A0A2R8Y6L5;Q13627	173301	42024.4	25637.8	116753	57126.7	15565.5
A0A2R8Y6W5;A0A2R8Y7W8;Q16626	130235	111010	83220.8	102176	48822	69384.5
A0A2R8Y6Y7;A0A2R8YDQ9;Q9P2R7	679282	712430	640796	920781	1.13972e+06	948745
A0A2R8Y7Q1;E7ETD6;E9PE19;Q12830	122371	157256	131994	33252.3	34029.3	40939.4
A0A2R8Y7R2;E9PFT6;P02042;P68871;Q3SX09	2.02473e+06	919748	915966	1190635	876919	885457
A0A2R8Y7Y4;Q8N8A2	128866	157656	154058	44376.9	12933.7	Filtered
A0A2R8Y811;P62263	3.14356e+06	1.09475e+06	987779	3352755	1.0428e+06	1.02368e+06
A0A2R8Y833;P31785	259704	144409	132309	71938.3	101250	97921.9
A0A2R8Y852;P39880	54546.3	49397.8	36460.5	44979.3	429576	Filtered
A0A2R8Y855;Q969G3	65805.8	166942	169226	92132.1	133840	148122
A0A2R8Y8A3;A0A2R8YEM9;O15050	509448	501684	413487	Filtered	700871	635003
A0A2R8YCV2;Q8NCS4	64252.6	Filtered	Filtered	Filtered	Filtered	Filtered
A0A2R8YCX2;A0A2R8YGP2;Q5TBB1	179351	64354.7	64814.4	151132	154006	148990
A0A2R8YD45;O14773	170147	515817	477790	180794	192613	185615
A0A2R8YD50;P51659	876655	1.49826e+06	1.30128e+06	727332	716024	638989
A0A2R8YD58;E7EU96;P68400	645234	442184	407608	508144	498993	449590
A0A2R8YD63;Q92547	126535	2329775	2.1571e+06	397485	2.15249e+06	2.06841e+06
A0A2R8YD85;Q96BY6	102140	111039	63627.5	43396.4	32055.1	10503.8
A0A2R8YDB8;H7BXF5;Q9H0E3	43863.7	449695	117228	73316.8	139377	93109.6
A0A2R8YDJ1;Q99766	27965	Filtered	Filtered	41660.6	Filtered	Filtered
A0A2R8YDL4;A0JLT2;J3KR33	Filtered	47055.8	33966.5	Filtered	67167.3	67405.7
A0A2R8YDT1;P15104	185090	313585	336789	96192.9	67093.9	353127
A0A2R8YE54	3730.51	Filtered	Filtered	8979.51	Filtered	Filtered
A0A2R8YEC9;O00462	114219	134855	160115	138778	183959	183483
A0A2R8YEM2;P51946	60636.8	34985.8	Filtered	116595	66608.3	66007.4
A0A2R8YEM3;E7EQV9;P61313	1.28384e+06	2.29212e+06	2.32754e+06	1.58978e+06	2.34382e+06	2.11366e+06
A0A2R8YF72;A0A3B3IRF0;A0A3B3IRM3;A0A3B3IRT9;A0A3B3IRX0;A0A3B3IRX5;A0A3B3IS14;A0A3B3IS61;A0A3B3IS77;A0A3B3ISB6;A0A3B3ISN1;A0A3B3ISN3;A0A3B3ISP2;A0A3B3ISW5;A0A3B3ITJ8;A0A3B3ITL3;A0A3B3IU83;A0A3B3IUE2;Q9UL68;R4GMY9	15990.3	439163	413728	Filtered	299891	367647
A0A2R8YF87;Q96AX1	161119	28619.9	63209.4	164494	75945.2	34479.1
A0A2R8YFG2	34310.1	Filtered	Filtered	54279.6	Filtered	Filtered
A0A2R8YFH5;Q15437	519533	946734	824008	572676	842832	856650
A0A2R8YFW3	Filtered	40361	35807.9	Filtered	Filtered	23390.6
A0A2R8YG42;B1ALK7	527419	561761	554783	536473	488600	571254
A0A2R8YGB3;Q9UNA1	Filtered	17545.5	14515.1	Filtered	Filtered	18117.4
A0A2R8YGH5;H7C1E4;P61966	126200	31683.9	Filtered	199968	54983.8	61484.8
A0A2R8YH03;Q5VWN6	31919.5	34955.1	35321.7	17966.9	29153.1	7076.1
A0A2U3TZL5;E9PNW4;P13987	Filtered	Filtered	Filtered	66609.3	90678.6	76484.5
A0A2U3TZL8;H7BYN4;Q02241	56598.1	71111	69237.8	35219.1	57136	56600.3
A0A2U3TZR0;Q9UBP0	66825.1	89186.9	88617.6	20791.3	67759.3	53114.8
A0A2U3TZV8;Q4KWH8	145249	226433	145659	417783	567540	539687
A0A384DVU0;Q8IY17	79041.7	27092.6	39821.1	60907.1	47405.7	56860.1
A0A3B3IRK8;Q9BYX4	Filtered	Filtered	Filtered	Filtered	Filtered	Filtered
A0A3B3IRL2;O75629	1.17453e+06	304031	511240	455150	307412	203714
A0A3B3IRM4;A0A3B3IS07;O75191	Filtered	16598.4	Filtered	Filtered	Filtered	Filtered
A0A3B3IRQ9;H0YCK3	308185	381432	392849	239972	289602	206569
A0A3B3IRR1;A0A3F2YNY7;F5H345;P08397	88830.5	26810.8	22666.9	184376	147252	116649
A0A3B3IRR3;Q9HCM7	Filtered	Filtered	Filtered	82353.4	Filtered	15260
A0A3B3IRS5;A0A3B3IS20;A0A3B3IST0;A0A3B3IST6;A0A3B3IUB6;G5E965;H0Y882;Q9H334	11456.6	38385	118499	Filtered	Filtered	Filtered
A0A3B3IRT8;P43307	1.05119e+06	1.56582e+06	1.83351e+06	1248325	1.00417e+06	1.0619e+06
A0A3B3IS06;E7ETY2;J3KQ96	346486	408269	464495	337112	302009	443160
A0A3B3IS19;C9JVM4;E5RHU8;E5RIL0;E5RJS9;H0YBC1;O95214	15766.2	24649.4	25551	3244.26	9980.08	4081.88
A0A3B3IS40;A0A3B3IT25;A0A3B3ITE7;Q9UGL1	18819.1	82782.6	71939.1	27809.9	97821.3	82383.9
A0A3B3IS53;Q92794	46006.7	41194.4	25255.2	46151.6	Filtered	Filtered
A0A3B3IS71;P06400	194316	288485	175973	168227	146320	146992
A0A3B3IS79;F5H527;Q76I76	Filtered	2552.55	19001.2	Filtered	Filtered	Filtered
A0A3B3ISF9;B4DKB2;P42892	39796.4	73165.2	67806.8	27420.5	39670.1	40347.5
A0A3B3ISG5;P14735	315294	220005	211887	465364	423214	441266
A0A3B3ISM6;P10746	52223.1	Filtered	14740.4	45485.7	18133.7	20693.4
A0A3B3ISP1;Q92625	91809.3	66242.5	65311.5	47253.9	54606.8	49601.8
A0A3B3ISQ9;Q8NHY2	Filtered	Filtered	Filtered	9384.12	Filtered	Filtered
A0A3B3ISS6;Q14956	405154	718191	706112	74363.6	Filtered	Filtered
A0A3B3ISV4;Q8N0U8	463878	65761	74843.2	572671	150409	141792
A0A3B3ISV5;H3BSW0;Q8N9N7	192491	90287.7	75266.8	106352	114506	96280.7
A0A3B3ISX4;Q96E14	Filtered	Filtered	24370	71720.2	55397.8	52928.8
A0A3B3ISZ4;Q9BYE7	20270.9	Filtered	Filtered	64971.2	Filtered	Filtered
A0A3B3IT47;Q9Y2I8	36587.9	41261.9	31739	14516.1	Filtered	Filtered
A0A3B3IT54;Q9H7E9	93658.5	283486	156474	48403.8	85202	96093.4
A0A3B3ITD0;E9PC15;Q53H12	87372.3	93880	85371.6	84393.5	100262	100908
A0A3B3ITR4	118607	53846.4	51846.7	28376.6	Filtered	22307.4
A0A3B3ITT5;P47914	652938	Filtered	5417338	1.57063e+06	6127110	5343793
A0A3B3ITU8;A0A3B3IU04;A0A3F2YNW8;Q14643	112500	17187	14090.7	56295.6	67826.7	42521.6
A0A3B3ITX9;H7C2G0;P55822	54550.1	37480.6	31990.8	43421.7	34436.4	Filtered
A0A3B3ITZ9;Q9Y2W1	659572	859495	799412	2794747	1.72997e+06	735544
A0A3B3IU42;H0YEL0;O14893	70292	53664.4	Filtered	64213.5	107022	104318
A0A3B3IU45;P33991	1812917	2.82506e+06	2.75704e+06	1.33118e+06	1.11345e+06	1484017
A0A3B3IUA2;B1AHD1;P55769	997018	441977	454095	1.41566e+06	522822	509143
A0A3B3IUB1;Q13144	213686	267370	208202	298939	303154	266975
A0A3B3IUB5;Q8TCT9	1.37497e+06	1.9789e+06	1.8252e+06	1.15265e+06	1.12615e+06	951638
A0A3B3IUC1;H0Y9L1	128452	56733.8	Filtered	31853.8	Filtered	Filtered
A0A3B3IUC4;P06280	394812	182228	164676	323549	215393	220699
A0A3B3IUD7;Q14690	771288	801167	771696	437780	682686	656647
A0A3F2YNW7;Q8NFD5	121391	104496	138201	93512.5	102605	101937
A0AVT1	322257	342387	337119	485756	381832	319184
A1KXE4	Filtered	Filtered	Filtered	48438	Filtered	Filtered
A1L0T0	75772	71298.9	57251.6	73788.9	76458.1	98464.5
A2A274;Q99798	1.0418e+06	1.15127e+06	1.06465e+06	701124	506011	468894
A2A2D0;P16949	5633756	5.88889e+06	5.14411e+06	4.00194e+06	3.64061e+06	3.48937e+06
A2A2F0;Q86X10	39908.6	Filtered	Filtered	49781.6	24018.8	39170.2
A2A2G4;Q9Y672	Filtered	Filtered	38484.9	20391.7	34496.1	85807.2
A2A2Q9;Q9Y312	80918.3	56187.2	61255.1	72665	82102.1	70940.1
A2A2V1;P04156	107773	84590.8	65967.1	Filtered	Filtered	Filtered
A2A2Y4	10949.9	5885.75	5288.94	Filtered	Filtered	Filtered
A2RRP1	86765.4	46678.7	31578.4	66421.2	51815.7	40215
A2RUB1	653553	912061	953177	644750	1.1105e+06	916660
A2RUR9;C9JT67	107971	Filtered	Filtered	207953	Filtered	Filtered
A3KMH1	59229.8	50400.3	28996.1	27212.3	54855.3	43341.9
A3KN83	127020	183443	186537	246247	272873	300254
A4D1E9	18750.4	29833.9	22584.2	27719.9	37269.3	37624.7
A4D1P6;C9J1X0	26871.9	18307.7	25255.7	26184.7	25113.4	19518.1
A4UGR9	1.39647e+06	Filtered	Filtered	210495	Filtered	Filtered
A5PLL7;Q5TGE2	145444	Filtered	Filtered	207262	Filtered	Filtered
A5YKK6	393208	344259	311431	326466	362152	419039
A6NC48;H0Y984;Q10588	Filtered	69757.8	56253.3	Filtered	Filtered	Filtered
A6NC98	Filtered	358848	398317	Filtered	263984	279759
A6NCC9;C9JHT9;C9JJV1;E9PME3;Q9Y5U2	134025	136454	128421	79106.4	155370	77980
A6NCE7;H3BTL1;Q9GZQ8;Q9H492	405103	Filtered	Filtered	401026	Filtered	Filtered
A6ND22;Q9Y3D3	504171	176829	140893	401746	144696	257938
A6NDG6	342802	206868	215434	720618	567933	554633
A6NDU8	19012.5	13240	25222.1	68225.6	50700.8	56940.6
A6NED2;G3V2I3	33030.6	45657.5	29708.5	32277.1	47886.6	50952
A6NEL0;A6NL93;P05114	13255.3	Filtered	19947.7	87770.9	73920.9	Filtered
A6NEM2	455922	1.02545e+06	965293	485271	862332	827812
A6NEM5;Q92643	283819	106306	83666.8	367206	151522	241712
A6NFI3	Filtered	31883.2	24886.4	24343.9	24128.4	15267.8
A6NFQ9;A6NMH6;F8W8I8;Q92599	156287	333055	238975	178320	356565	353268
A6NFX8;Q9UKK9	529800	231876	253183	310412	191404	136553
A6NG10;K7EIJ0;K7EMC9;K7ENL2;Q969T9	55452.3	73573.2	101836	68422.7	44408.6	150376
A6NGJ0;P51808	21237.2	Filtered	Filtered	51364.9	33235.5	32399.9
A6NGR9	2.09526e+06	3.34677e+06	3335116	250071	50573.8	66625.6
A6NGW1;O95070	266576	Filtered	Filtered	86726	Filtered	Filtered
A6NH01;F6SFB5;H0Y673;H7BZG6;P56377	196061	43501.1	35402.5	66518.6	Filtered	Filtered
A6NHB5;Q14202	36103.9	160700	118701	75527.6	126222	117267
A6NHL2	983582	1259266	1.30216e+06	315610	908832	1.02013e+06
A6NHR9	343183	408064	369986	270656	296358	292470
A6NI72;A8MVU1;P14598	63724.8	4657.52	18400.5	30694.5	9466.11	Filtered
A6NIW2;Q5JSL3	148628	135246	129381	46028.3	53598.5	43365.3
A6NJ78	64721.4	Filtered	Filtered	20650.4	15479.4	18130.8
A6NJG2	18903.1	106215	76364.6	21307.5	75125.9	165192
A6NJT0	Filtered	Filtered	Filtered	39871.6	57338.3	52141.7
A6NKD9	Filtered	4891.58	Filtered	Filtered	1918.2	Filtered
A6NKF1;F8WC89	28704.7	17846.4	18531.2	21184.1	35221.4	33391.3
A6NKZ2;P51606	96554.5	32114.7	Filtered	7656.48	Filtered	Filtered
A6NL66;E7EP35;Q9Y546	Filtered	Filtered	Filtered	10350.8	Filtered	Filtered
A6NLH6;Q9P003	305489	136785	135650	207755	150095	142257
A6NM28	2833.47	38700.1	34899.4	Filtered	Filtered	Filtered
A6NM71;O60831	1368243	Filtered	Filtered	1.08624e+06	Filtered	Filtered
A6NMH8;E9PIF1;E9PJK1;E9PRJ8;H0YDJ9;H0YDL9;P60033	Filtered	162576	164725	89403.1	58056.2	90668.9
A6NML8;C9J6U3;K4DI95;O60879	229172	218537	258008	501897	59655.3	111062
A6NMQ1;P09884	205755	159566	147693	93524.2	103464	95404.9
A6NMQ3;O43768;Q5T5H1	436220	222178	349823	424812	191673	338394
A6NMV7;O43613	1.74242e+06	920475	523116	1.05439e+06	1.00284e+06	889397
A6NN50;O75147	Filtered	Filtered	Filtered	51620.8	22248.4	Filtered
A6NNT2	17584.6	140663	175194	Filtered	Filtered	Filtered
A6NP16;E7ERM3;Q4VCS5	78735.5	57755.4	64538.3	53520.9	30413.9	Filtered
A6PVN5;Q15257	737343	146769	88530.5	608118	229827	154980
A6PW57;Q99755	Filtered	65165.4	71265.1	45506.3	53662.4	46270.5
A7MCY6	Filtered	4018.55	7583.08	Filtered	8158.45	10947
A8CG34	44464.1	77187.2	68858.5	61221.4	68057.1	79968.3
A8K0Z3;C4AMC7;Q6VEQ5	132543	71378.6	50654.6	135046	73796.8	65182.2
A8K7Q2	Filtered	269904	152737	Filtered	326366	165870
A8K878;P55145	758186	53451.8	49023	1045536	378827	481935
A8MPP1;Q96FC9	Filtered	Filtered	Filtered	296935	Filtered	Filtered
A8MQB8;G3V0J0;Q06787;R9WNI0	115189	94943.8	103282	76790.5	63392.5	56289.6
A8MTY9;O14972	55669.4	66162.6	41946.2	37839.5	18821.2	17028.2
A8MU21;Q9BVK8	46660	Filtered	Filtered	35158	Filtered	Filtered
A8MU27;A8MUA9;P55854;P61956;Q6EEV6	2.43071e+06	2772440	2.69319e+06	3.34501e+06	3758257	3.29906e+06
A8MUM1;Q53HC9	83623.7	62080.9	85185.8	133302	106060	92879
A8MUP8;P10276	5325.66	Filtered	Filtered	11242.2	20227.4	8267.29
A8MUS3;H7BY10;K7ERT8;P62750	3030480	4709318	4.90938e+06	2.6947e+06	4840716	4139563
A8MV81;C9JAW5;C9JNU6;Q9Y241	194975	Filtered	Filtered	91869.6	58890.5	55246.1
A8MVF3;P31269	Filtered	Filtered	Filtered	Filtered	Filtered	Filtered
A8MVS5	62875.6	42046.6	41363.3	36312.2	Filtered	Filtered
A8MVZ9	321997	2070131	2279274	565083	2.2917e+06	2.57574e+06
A8MWD9;F5H013;P62308;Q49AN9	2037189	2.0726e+06	1.07177e+06	2.64232e+06	1.51334e+06	1.45902e+06
A8MX12;P52179	6791.46	38341.1	41250.7	45028.2	73590.7	86057.7
A8MXP9	970767	1257285	1.27198e+06	1.74935e+06	2178645	2.21943e+06
A8MXV4	159028	70980	58331.6	82069.9	49989.7	37696.9
A9IYQ1	44196.1	Filtered	Filtered	42644.4	37893.8	34784
A9UHW6;J3QLJ5;J3QRZ6	Filtered	Filtered	Filtered	22367.1	Filtered	Filtered
A9Z1X7;Q8IYB3	384527	436385	381356	370792	386692	344772
B0I1T2	1.12045e+06	945025	887756	568180	468953	415304
B0QY80;Q96HU1	4258.12	Filtered	Filtered	5048.76	Filtered	Filtered
B0QY89;Q9Y262	953735	88187.7	69869.6	668587	133925	110006
B0QY95;Q9NQG6	61071.1	Filtered	Filtered	81696.1	Filtered	39859.7
B0QYD3;Q9UH17	305293	113826	110935	78871	95815.6	93502.8
B0QYH3;Q8IWD4	Filtered	Filtered	Filtered	43845.2	Filtered	20239.7
B0QYK0;Q01844	714911	1714662	1.71966e+06	1.02337e+06	1.20124e+06	1.1297e+06
B0QYN7;H3BQQ9;P63279	783294	93414	203966	1.1277e+06	160965	229280
B0QYS6;B0QYS7;P19484	31436.6	59039.1	40881.8	Filtered	Filtered	10817.3
B0QYW5;F6RTR7;O43808	38569.1	Filtered	14072.1	26386.5	27218.1	35191.2
B0QZ18;Q99829	915375	902894	831141	2201001	2.1822e+06	2.1316e+06
B0QZ55	23778.3	Filtered	12925.4	22689.6	10198.2	Filtered
B0YIW2;P02656	Filtered	42892.3	41511.1	16600.5	38017.6	46992.4
B1AH77;B1AH80	1.33038e+06	1.39922e+06	1.24937e+06	743020	564831	461807
B1AH87;P30536	54709.1	53353.5	51951.2	128562	138103	83403
B1AHH4;B1AHH5;B1AHH6;Q9UIA0	51914.2	175807	146147	47902.9	309704	283275
B1AHQ6;Q9NSP4	100487	Filtered	Filtered	73663.8	Filtered	80673.4
B1AK44;Q9UI95	67459.5	Filtered	Filtered	66329.9	Filtered	Filtered
B1AK87;B1AK88	594208	591818	511520	490095	428194	424228
B1AKD8;Q5TZA2	29129.4	586762	Filtered	119419	Filtered	638430
B1AKJ5;O43847	751598	278174	345406	387568	250266	259513
B1AKM6;B1AKM8;H0Y7P7;Q9UG56	58050.1	Filtered	26315.8	39714.1	40366	35017.4
B1AKN3;Q9P2R6	40078.6	70233.3	80419.9	142833	256185	233404
B1AKR6;Q9NP97	338071	299317	258224	405000	241438	450354
B1AL05;H0Y6Y8;Q8N983	120034	Filtered	Filtered	101170	53332.2	56581.8
B1AL69;Q7L3B6	14358.7	Filtered	Filtered	44160.2	Filtered	Filtered
B1ALA9;P60891	1.08304e+06	765026	650401	749580	542275	619868
B1ALH6;O14832	Filtered	Filtered	53446.2	Filtered	Filtered	Filtered
B1ALM5;Q9P0T7	67514.5	8256.75	8527.49	31070.1	5352.67	5487.38
B1AMS2;Q14141	169204	186577	204552	176554	241989	223280
B1AMW1;H0YDI1;P19256	194356	212634	237458	134417	175564	238385
B1ANG9;B1ANH0;B1ANH2;B1ANH3;B1ANH5;B1ANH6;Q16774	305582	Filtered	Filtered	160248	36671.3	37658.1
B1ANR0;Q13310	1.16255e+06	1.55466e+06	1633514	1.36875e+06	1.79135e+06	1.39847e+06
B2R5W2;B4DY08;G3V4C1;G3V4W0	6402892	2.26974e+06	2436085	6469634	3871905	3.58236e+06
B2RBV5	Filtered	Filtered	Filtered	16367.5	Filtered	Filtered
B2RTY4	55575.7	153879	Filtered	Filtered	Filtered	5039.04
B2WTI3;B2WTI4;K7EJU9;Q6NYC1	50881.5	237985	221136	101479	251545	241716
B3KNX7;E9PM17;Q13153	14052.3	8697.6	28171.2	35012.1	7563.5	22627.4
B3KR00;Q96FJ0	23919.3	Filtered	33996.7	30705.1	42977.3	76182.7
B3KR61;Q5TEU4	Filtered	202968	153728	112316	121826	87641.1
B3KS98;O15372	585683	354365	283068	626954	382356	367835
B3KTM8	277338	354759	274188	285370	654930	584593
B3KVL5;Q8TBK6	Filtered	32337.3	Filtered	54700.9	84762.8	94538.9
B3KVZ3;Q9H3R5	42180.2	Filtered	Filtered	2.05967e+06	Filtered	Filtered
B3KXX3;Q9UHW9	22628.9	15015	13911.2	39094.2	43086.3	46073.1
B4DDF4;B4DUT8;Q99439	832974	896002	838526	327190	234752	281982
B4DFT4;K7EIV4;M0QZC4;M0QZP7;Q9NW81	16162.6	Filtered	73233.2	51711.7	Filtered	118418
B4DHE8;Q96DH6	43639	70712.7	Filtered	29413.2	Filtered	14631.8
B4DHQ7;F5H3A2;O60486	Filtered	214507	250889	Filtered	1.14084e+06	1087436
B4DI03;K7EJQ7;Q9BY50	240054	81204.8	69152.7	64605.2	23605.4	25155.2
B4DIG0;G8JLH2;P30305	Filtered	Filtered	Filtered	Filtered	8835.48	6705.83
B4DJL6;B4DVT3;Q96SY0	73662.6	124350	123926	141812	224447	196844
B4DJV2;O75390	2.99858e+06	724253	658658	3.52397e+06	1.6343e+06	1.57377e+06
B4DKD1;Q9BSA4	2136133	517486	364417	1.94716e+06	503270	383007
B4DLN1	1.10901e+06	255523	79466.3	1.16757e+06	611140	512901
B4DLR8;P15559	358756	237940	298671	230291	152366	176876
B4DQT1;B4DVN3;E7ESC7;Q7L5Y9	37354.3	59038	50802.9	52609.6	75772.2	61741.6
B4DR61;P61619	894569	669452	866898	740220	417892	553518
B4DR80;Q9Y6E0	205257	298838	259180	362733	265090	280418
B4DRN8;Q5W0Z9	Filtered	89344.8	Filtered	65051.5	108443	101984
B4DUA7;Q9NX70	38436.4	Filtered	Filtered	32592.2	Filtered	Filtered
B4DUC8;Q13126	398484	510401	440224	141432	Filtered	Filtered
B4DV51	453794	Filtered	Filtered	Filtered	Filtered	Filtered
B4DXZ6;P51114	456302	421781	254063	469153	549666	475196
B4DYM4;Q9UBS9	161262	161333	187965	134024	40617.1	113370
B4DYU2;Q96MW5	28417.9	Filtered	Filtered	21432.9	14976.1	Filtered
B4DZS0;O76075	28320.3	51251.8	44844.6	Filtered	36159.5	59908.1
B4E0T2;P50542	54053.5	Filtered	Filtered	76703.1	15760.3	19776.3
B4E0Y9;Q8NBY1;Q9P289	475162	325460	334639	482512	358058	349856
B4E1G1;Q9BUN8	377543	328808	295612	211937	358116	222944
B4E1M0;E9PPE2;Q6P1R3	452075	59466.8	36286.4	312085	Filtered	6312.68
B4E1Q4;O14730	13722	12946.3	16950.8	Filtered	1832.44	2062.15
B4E2Q0;H0Y9V7;P98194	78580.9	72723.1	61968.3	66548.9	28697.9	53395.1
B4E3Q4;Q9NZK5	289973	118726	86203.9	870665	Filtered	Filtered
B5MBX0;Q96FF9	138741	110544	119849	133656	178991	169899
B5MC20;P0C870	6906.34	Filtered	Filtered	14193.9	Filtered	Filtered
B5MC22;Q9UDX5	199101	Filtered	Filtered	196807	56911.6	51040
B5MC53;B5MCF8;P39210	Filtered	29517.4	147701	11308.5	16916	Filtered
B5MCA1;Q96G28	Filtered	Filtered	Filtered	27435.8	Filtered	2831.07
B5MCD7;O43759	286688	250516	197280	43796.5	Filtered	Filtered
B5MCF9;O00541	497571	480100	457200	537472	578297	525232
B5MCN0	29272.1	Filtered	Filtered	Filtered	Filtered	Filtered
B5MCR8;Q6NXT4	70930.9	1443854	1.11902e+06	170892	127208	Filtered
B5MCW3;Q9H0E9	13729	72071.2	56775.7	48478.1	80871.6	83196.6
B5MCX7;D3YTC9;F8WB76;Q6NXT1	Filtered	Filtered	Filtered	6011.68	91627.7	82350.6
B5MD00;Q9P0U1	16844.2	Filtered	Filtered	65412.6	Filtered	Filtered
B5MD46;Q9BXI6	Filtered	79378.2	Filtered	32067.3	Filtered	Filtered
B5MDE0;Q96AA3	386406	180310	254080	356892	225287	142104
B5MDF5;J3KQE5;P62826	5.16844e+06	5184959	5057825	10549812	10184237	9131218
B5MDG7;K7EJR8;Q9P0W2	Filtered	14808.3	14704.6	Filtered	Filtered	18742
B5MDU6;Q9H6V9	324520	88143.1	97547.8	167521	80389.7	84874.5
B5ME97;E7EW69;E7EX04;Q9P0V9	7974.65	Filtered	Filtered	Filtered	Filtered	Filtered
B7WPE2;Q32P44	47472.4	62968.7	73013.4	40624.7	44126.5	42513.6
B7WPL0;Q9NVN3	9473.3	2.25227e+06	2275675	34925.6	1.079e+06	1.22348e+06
B7WPL9;F8W9A8;Q6PFW1	27209	37995.3	Filtered	Filtered	13753.4	Filtered
B7Z2R7;Q5T8D3	32030.3	56631	22189.1	20600.2	45975	35064.5
B7Z2Y2;Q14746	63605.3	33836.6	37344.8	62802	53761.8	54293.5
B7Z306;C9J2P0;H7C061;P51965	529407	495432	523738	574763	728001	754857
B7Z3H4;Q9Y297	74599.9	135380	143961	70864.8	72069.2	Filtered
B7Z3R2;Q9ULQ1	8014.65	5181.95	Filtered	18560.9	16457	14569.9
B7Z493;E9PJX4;F8VWL3;F8W1R0;Q96M96	58092.3	47562.6	29651	Filtered	Filtered	Filtered
B7Z4M1	264514	67687.2	90152.1	159474	138786	155761
B7Z4W5;Q16773	39916.8	32547.3	21294.1	36150.6	35924.4	Filtered
B7Z596;F5H7S3;H0YK48;H0YKJ4;H7BYY1	187747	41408.3	47477.7	58072.6	Filtered	Filtered
B7Z645	362811	493329	494776	260156	716044	749986
B7Z6D5;Q96GQ7	217703	291162	247374	513340	420705	463082
B7Z6Q0;Q12980	Filtered	5386.69	8128.78	Filtered	3077.61	Filtered
B7Z6Z4;F8W1R7;G3V1V0;G8JLA2;J3KND3;P60660	4333603	691785	589265	2.86284e+06	736635	753950
B7Z7F3	361129	339936	310054	259488	263790	209622
B7Z8K7	92222.8	Filtered	Filtered	157352	285512	Filtered
B7Z9I1;P11310;Q5T4U5	673639	628873	617745	349109	429188	411190
B7ZAN3;M0QZP6;P11049	198684	92766.3	46204.2	Filtered	Filtered	Filtered
B7ZAQ6;P0CG08	103973	83256.4	86061.1	75776.1	90651.7	80024.4
B7ZAX5;Q01415	531500	337315	271458	107521	122100	92458.6
B7ZC38;Q9NR46	56507.5	Filtered	Filtered	83180.3	Filtered	Filtered
B7ZKQ9;Q8WTV0	157009	141464	116842	282427	554685	477366
B7ZKW8;Q6JBY9	109704	192981	191567	54581.8	68863.6	63458.3
B7ZL14	189387	253014	227200	160777	114268	155453
B7ZLP8	66120.7	64756.6	55806.6	37383.8	65724.4	57763.4
B8ZZ87;H7C173;H7C202;Q6NZ67;Q6P582	188159	11761.5	10351.5	124165	37825.3	26866.5
B8ZZ93;B8ZZH7;F8WCL7;J3KQ70;Q9C086	Filtered	5857.89	6571.55	Filtered	13353.5	13427.3
B8ZZA8	147928	234418	257770	109083	143384	168765
B8ZZD4;Q86VP1	201854	230478	199193	73510.2	66847.7	36981.7
B8ZZF6;C9J128;C9J173;C9J2Z6;E7ENF2;E7ET59;E7EUX4;P49441	30019.9	25498.2	15144.3	74719.3	74281.1	68241.1
B8ZZI4;F8WCU1	1.91411e+06	197436	174160	276765	Filtered	Filtered
B8ZZN6;P63165	283349	153183	148762	332670	483825	440129
B8ZZU6;E9PBF9;P15336	46793.2	29817	Filtered	25958	Filtered	Filtered
B8ZZZ7;Q9NUQ6	17247.8	42278.5	37868.7	19255.7	26474.4	21703.5
B9A018;Q53GS9	130741	149535	136261	165350	181077	174007
B9A049;Q9H977	Filtered	9775.53	11347.1	40837.8	23689.4	21690.1
B9A057;Q86WW8	Filtered	Filtered	Filtered	18900.4	Filtered	Filtered
B9EGA3;J3KMX2;Q92925	152398	131614	121906	71975	108546	115422
B9EGQ5;M0QXA7	38711.4	41504.4	55966.3	42091	96360.6	101332
B9ZVN9;O95602	65850.2	103812	91395.4	47501.3	112099	110239
C0KTE2;E7ERK2;E7ES87;H0YB47;Q02548	147685	Filtered	Filtered	Filtered	Filtered	Filtered
C4B7M2;Q96JI7	49198.6	39594.6	34141.2	36860.7	Filtered	Filtered
C9IY57;C9J031;C9JYX8;Q9UHC7	Filtered	Filtered	Filtered	50811.3	Filtered	53088.6
C9IYN3;D6W592;Q8WVV9	Filtered	Filtered	Filtered	120150	107879	99023.6
C9IZY8	Filtered	12984.6	Filtered	Filtered	Filtered	Filtered
C9J066;Q8N4C6	83413.3	210347	245080	55125.4	89582.7	111280
C9J0I9;Q86WB0	38012.7	77739.4	86541.9	64055.8	150054	158794
C9J0J0;Q96EE4	Filtered	Filtered	Filtered	Filtered	13034.8	9127.42
C9J0K6;P30626	1.06627e+06	186639	156766	688493	208248	171256
C9J0Q5;C9JE98;C9JFD3;Q9Y618	31981.1	52645.7	38586.2	23032.5	39768.1	42080.8
C9J0W7;C9JNM5;F8W782;Q96A54	Filtered	Filtered	Filtered	24185.2	19327	21337.1
C9J1D1;Q8WTS1	56723	Filtered	Filtered	23177.4	28172.4	33611.5
C9J1E1	86998.2	Filtered	Filtered	Filtered	Filtered	Filtered
C9J2P9;Q75N03	29038.9	89707	98708.5	40515.2	190648	105630
C9J2Y9;P30876	204309	371126	340235	215226	457672	420905
C9J384;Q9BQ75	99957.4	62310.6	65207.3	66744.6	70454.5	131501
C9J3G2	18983.9	Filtered	Filtered	Filtered	Filtered	Filtered
C9J3G7;C9JYD0;Q3KNV8	Filtered	Filtered	Filtered	7262.39	Filtered	Filtered
C9J406	665687	695474	617654	741942	1.14183e+06	1.10434e+06
C9J494;Q9H000	118589	46663.4	41503.7	69474	65007.4	80194.8
C9J4K0;Q9BVC5	100019	47604.4	42536.8	82548.3	72048.5	73029.5
C9J5J4;H0Y322;H7C4T7;Q5TKA1	Filtered	104768	90151.5	6208.52	76970.6	74020.1
C9J5N1;Q9BTE6	70695.6	75745.2	58327.8	136566	100812	101248
C9J5X1;P08069	36856.1	36964.2	39428.8	15331.8	65641.4	49937.5
C9J5X9;Q8NB91	13338.1	Filtered	Filtered	18719.9	Filtered	Filtered
C9J6V2;Q8TA86	Filtered	Filtered	Filtered	Filtered	49576.4	41343.3
C9J6Y3;C9JKR6;F8W9I8;G3XAC1;Q9BXS9	57314.5	Filtered	Filtered	27246.3	Filtered	Filtered
C9J719;C9JJ78;Q15125	2183728	315750	221500	1386152	172414	141152
C9J7S5;H7C0X4;Q92685	176346	60181.9	95575.2	196179	95449.3	112051
C9J7Z4;Q8NCE0	19012.3	27988.1	20328.1	21693.1	18664.9	27197.3
C9J8Q5;P51649	68102.3	71898.5	38151	82319.2	61592.5	59231.2
C9J8T6;Q14061	229602	18402.6	Filtered	416012	112445	137226
C9J9P8;Q969M7	26493.1	Filtered	Filtered	17574.4	10104.5	7252.27
C9JA08;Q96D46	93622.8	74994.2	58031.6	127579	102160	63840.3
C9JA28;Q9UNL2	196553	135413	262405	169237	130559	266032
C9JA69;Q8WY36	66958.6	Filtered	Filtered	137702	66223.2	52612.9
C9JA93	Filtered	23851.6	15892.5	Filtered	17326.5	10967.3
C9JAK5	2.70681e+06	1.39432e+06	1.50509e+06	2.11131e+06	1414137	1.39383e+06
C9JAU6;Q13568	77321	45576	40433.1	12831.3	Filtered	Filtered
C9JAX1;Q16595	132055	219035	59990.7	88423.5	47443.5	49322.8
C9JBI3;P78330	419143	84024.7	131628	599418	293568	194175
C9JBY7;Q9Y291	Filtered	100335	97515.8	63996.4	112830	84633.6
C9JC87;C9JWL4;O00189	77101.6	40948.3	50122.3	45185.7	32665.9	21552.2
C9JCC6;Q14919	16627.7	138937	140195	51694.5	178383	176524
C9JCN8;P15408	Filtered	73236.8	51265.3	13550.3	70867.6	62114.2
C9JCW7;C9JE12;Q9BVT8	108566	115379	64907.4	131867	132408	148413
C9JDQ1	8926.43	Filtered	Filtered	Filtered	Filtered	Filtered
C9JEH3;C9JG97;Q13685	166959	189166	61424.8	271777	345842	287815
C9JEJ2;P49585	172330	302578	276901	102130	55486	150541
C9JEX3;Q13614	387519	448315	504062	180322	239498	277545
C9JF46	46669.2	56542	51638.8	20402.4	48657.7	40208.9
C9JF79	746445	377468	427938	985843	371728	473388
C9JFE4;Q13098	423813	22894.8	80865.5	503312	219824	208494
C9JFM7	2.72999e+06	Filtered	Filtered	4290128	Filtered	Filtered
C9JFR7;P99999	2431642	354983	306093	3.08446e+06	930495	913087
C9JFV4;Q8IZL8	277900	153179	148290	229578	253073	225195
C9JGI3;P19971	86930.5	32026.2	27043	Filtered	Filtered	Filtered
C9JIF9;P13798	1.09099e+06	1.19556e+06	1.14714e+06	1.08482e+06	1209513	1.22158e+06
C9JIJ5	15164.9	Filtered	Filtered	Filtered	Filtered	Filtered
C9JIS1	48258.8	Filtered	Filtered	Filtered	Filtered	Filtered
C9JIZ6;P07602	498140	159495	147599	777316	293893	289554
C9JJ19;P82930	167133	114774	105296	266748	258426	249769
C9JJN9;Q8N3P4	63771.1	52108.1	26044.2	76795.4	41136.1	56352.7
C9JKL2;C9JPX5;O95772	111618	Filtered	112990	160267	202700	163718
C9JLB7;Q96HP4;U3KQU8	152840	438726	295614	110946	170769	154812
C9JLU1;P52434	84343.7	108384	58812.5	119808	77670.8	120029
C9JLW8;I3L2L5;I3L4Q0	Filtered	78697.2	79430.1	178023	193388	174772
C9JMV9	107958	Filtered	Filtered	167330	Filtered	Filtered
C9JNE2;Q9Y530	72091.2	31134.5	29448.5	82668.9	27618	26708.1
C9JNK6;O75431	75015.8	8106.42	13023.6	145701	3848.48	35984.6
C9JNW5;C9JXB8;P83731	585437	4.25458e+06	4.11842e+06	1.2143e+06	3.81879e+06	4039899
C9JPC9;Q9H9J4	Filtered	Filtered	Filtered	19623.8	Filtered	28861.9
C9JPP3	Filtered	120663	75828	Filtered	Filtered	Filtered
C9JPR7;Q14DL9;Q9NY25	86976	91726.3	122302	Filtered	Filtered	Filtered
C9JQ41;H7C525;Q4VC31	113605	Filtered	Filtered	231695	34474.3	Filtered
C9JR56	Filtered	Filtered	55229.7	36522.4	70124.1	68373.8
C9JRD2;C9JXB9;P25686	Filtered	20724.7	24847.7	7995.65	Filtered	Filtered
C9JRJ5;Q9UGP4	41191.5	43843.4	44855.1	36381.2	85890.2	25312
C9JRP1	36374.7	20120.3	17494.2	41737	9944.99	8186
C9JRZ6;Q9NX63	312773	201182	190871	659294	424881	372046
C9JS03;Q8N720	Filtered	Filtered	Filtered	10893.8	Filtered	17056.4
C9JSR4;O60443	Filtered	1.32888e+06	923867	Filtered	1.01264e+06	1.46952e+06
C9JSZ1	596094	79647.5	225251	631552	229475	Filtered
C9JUU5;Q9Y234	35902.2	Filtered	Filtered	Filtered	Filtered	Filtered
C9JUX2;G3XAI9;Q5BKY9	Filtered	112965	90386.1	55181	155454	143892
C9JVE2;Q96GG9	173401	33240.8	36009.3	194030	58232	138906
C9JVN9;Q9H9P8	113431	47309.5	49525.7	79940.7	106158	85452.1
C9JVP0;Q9UPW0	Filtered	56342.9	131824	3900.3	92367.6	51838.9
C9JWC5;Q8IYM9	10143.9	332527	Filtered	Filtered	303885	Filtered
C9JWG1;H7C4K8;Q6Y1H2	158885	Filtered	Filtered	144167	118961	77707.1
C9JXC6	168551	Filtered	73461.8	98707.9	55040.9	53705
C9JYM0;O75817	47115.2	67190.5	63704.1	45227.9	21563	59516.3
C9JYN0	Filtered	87310.8	62220.1	Filtered	65973.5	69315.5
C9JZ63;Q9P2G1	656665	135485	Filtered	778282	118955	109698
C9JZB0;Q9BT40	17203.1	26445	23857.3	Filtered	Filtered	Filtered
C9JZG2	42147.9	Filtered	Filtered	Filtered	Filtered	Filtered
C9JZR2;O60716	4199.66	Filtered	Filtered	73789.7	96725.6	132404
C9K0J5	70755800	93787512	128729552	55857340	11452968	74261904
D3DSM0	289135	610557	528052	102722	126788	115077
D3DTX6;Q96SB3	41468.5	34401.9	19483.5	88913.8	52269.9	54036.7
D3DWX8;P98173;Q5HY75	21918.8	24352.6	29394.8	15309.9	18834.6	26305.7
D3YTA9;F6U1T9;P63098	245704	201466	118757	219935	170654	52995.5
D3YTB5;P51617	165434	118688	110086	154129	147783	137482
D4Q8H0	59780.2	Filtered	63461.1	73422	64078.1	140336
D6R992;Q01201	Filtered	14895.8	Filtered	Filtered	Filtered	16702.3
D6R9M0	52604.6	120175	135769	118247	33569.9	177114
D6R9P3;D6RBZ0;D6RD18	225822	350360	667215	1069319	337728	701230
D6R9U7;O15318	Filtered	17722.9	25103.5	22355	34548.9	113927
D6R9Z7;P15954	345052	Filtered	Filtered	394427	Filtered	Filtered
D6RA57;H0Y9X1;Q96EY4	Filtered	53310.7	58036	67451.4	72232.5	65955.5
D6RA71;H0YAI5;P78317	Filtered	Filtered	13959.3	Filtered	Filtered	Filtered
D6RA82;P12429	Filtered	Filtered	Filtered	15530.7	Filtered	Filtered
D6RAF2;Q6PIY7	Filtered	Filtered	Filtered	34811.2	32704.1	23725.7
D6RAJ6;D6REP2;Q9UKT5	49112.9	Filtered	Filtered	Filtered	Filtered	Filtered
D6RAM3	306711	356502	348307	166989	126163	163353
D6RAN8;H7C5U8;Q9P0M9	98104.1	130125	189771	164935	183869	191227
D6RAT0	76831.6	Filtered	Filtered	Filtered	Filtered	Filtered
D6RB48;D6RBD9;H0Y997;Q96J42	12901	Filtered	19370.4	9731.54	9155.27	18683.6
D6RB92;Q5JS54	53137	Filtered	Filtered	83913.8	Filtered	Filtered
D6RBJ7;D6RF35;ENSEMBL:ENSBTAP00000018229;P02774;Q3MHN5	Filtered	140435	176106	Filtered	68950.6	91618.2
D6RBL4;Q9HCE5	Filtered	Filtered	Filtered	81211.1	280430	365402
D6RBN9;Q8IUW5	Filtered	5038.97	Filtered	Filtered	4630.86	6396.58
D6RBW1;P06730	905435	564167	493080	1.45971e+06	1.05906e+06	1.06056e+06
D6RC52;D6RCB9;Q9NX24	903042	344076	298077	555445	681780	597699
D6RCD0;Q8NBQ5	61694.9	141779	107636	305997	254485	192989
D6RCM8;O95379	Filtered	12081.4	Filtered	71327.5	76656.4	62986.9
D6RDG4;Q8NA72	Filtered	24501.6	19445.9	18799.5	21134.4	20981
D6RE00;Q9NYF3	8828.58	9077.99	8627.76	26834.6	16687.6	Filtered
D6RE77;E9PCH4;Q8TEU7	Filtered	Filtered	Filtered	32869.8	56991.4	22242.3
D6REA0;O75879	104934	70408.4	Filtered	94457.5	88516.6	147441
D6REL0;Q9NRR3	Filtered	Filtered	Filtered	37900.5	423746	397161
D6REL5;Q6UWZ7	Filtered	27821.8	28823.4	Filtered	Filtered	Filtered
D6REX3;O94979	623591	825020	762583	628535	594917	514979
D6REX9;Q8N960	40189	Filtered	Filtered	18606.4	Filtered	Filtered
D6RF44	571106	Filtered	Filtered	575632	Filtered	Filtered
D6RF48;Q9P2W9	56472.6	15913.5	13425.2	59923	27789.3	59392.3
D6RFG8;P27707	699993	16546.6	Filtered	318647	28408.2	45863.5
D6RFI3;D6RGY8;E7EQR8;Q9GZM5	89659.9	39444.7	34849.3	85622.2	46712.4	Filtered
D6RFW1;Q96EQ0	28645.9	Filtered	Filtered	51494.3	9147.01	20143.4
D6RGJ2;Q8NFZ5	Filtered	Filtered	Filtered	Filtered	5979.5	3672.72
D6RGV5;D6RIE3;H0UI06;P14406	1.94241e+06	36230.8	32288.1	1.73399e+06	141420	144930
D6RHG0;P78383	94451.4	Filtered	Filtered	173925	Filtered	Filtered
D6RHI9;O00584	269983	339016	334946	222025	169625	127475
D6RI04;Q53HV7	4354.72	Filtered	Filtered	9531.45	Filtered	Filtered
D6RIY6;Q06265	297761	357870	224601	420846	530937	446498
D6RJ07;Q9UL40	33141.5	38008.8	13227.9	66791.5	Filtered	29132.5
D6RJ90;Q9Y6G5	97857.3	21028.5	Filtered	121961	7387.59	3245.48
E1P5H9;Q96BD0	12189.4	24321.4	26397.1	33004.6	41377.8	57785.4
E2QRD4;Q6ZRQ5	428256	1.64105e+06	1.50093e+06	214282	2.19813e+06	2.57564e+06
E2QRF5;H0Y398;Q9H8U3	65510.4	Filtered	Filtered	Filtered	Filtered	Filtered
E2QRF9;O75496	226078	360650	300499	171822	146946	109497
E3W994	244132	337267	304129	180110	183874	219354
E5RFJ1;Q96MF7	Filtered	97134.6	155806	Filtered	84423.5	91538.2
E5RFK5;E5RFX8;E5RI39;E5RIH8;G5E954;H0YBQ5;J3KP90;P24863;Q5JV82	Filtered	Filtered	Filtered	42619.4	Filtered	28723.9
E5RFN2;E5RHM5;E5RII1;E5RJ08;J3KPV1;Q9BUK0	46416.9	Filtered	Filtered	77867.9	Filtered	Filtered
E5RFP0;Q8WVJ2	230076	96264.8	83060.6	477172	219705	240655
E5RFQ1	6308.09	55564	46111.1	44704.9	168832	155980
E5RG17;Q6P1N9	98057.6	22175.9	52665.1	69987.8	77664	79329
E5RGP0;G3XAM4;Q9BRU9	60435.9	98317.5	83784	Filtered	82458.6	63603.2
E5RGQ3;Q9H446	89860.9	32201.4	58057.6	107059	113672	98026.4
E5RGS2;Q9H6H4	68242.8	90304.5	83774.1	63093.6	73701.7	71898.9
E5RGS4;O60925	403624	Filtered	Filtered	629801	200187	212121
E5RGS9;Q9NRG0	225417	38242.2	30973.9	425059	103789	100447
E5RHG8;Q15369	491809	268259	241348	454677	306084	394653
E5RHG9	37062.7	Filtered	Filtered	Filtered	Filtered	Filtered
E5RHV6;Q11201	Filtered	30053.9	Filtered	Filtered	Filtered	Filtered
E5RHX8;Q9NPA8	250355	Filtered	Filtered	191024	17532.7	26568.1
E5RIH5;Q6NXR4	55407.9	Filtered	629431	76290	256654	226985
E5RIK9;Q96E29	44167.2	Filtered	4142.42	62670.7	6713.71	14130.4
E5RIM7;O00244	165122	76260.2	60659.1	304663	174093	176043
E5RIP4;Q15043	104850	78031.3	45272	57411	67233.7	55649
E5RIW3;E5RJD8;O75347	503070	Filtered	14610.3	1.11726e+06	219213	116259
E5RJM8	419790	Filtered	Filtered	381528	Filtered	Filtered
E5RJR5;P63208	977980	126346	133987	784965	264751	315718
E5RK69	117821	118537	100040	36567	52375.6	50971.4
E7EM64;Q7L5N1	294512	115079	96085.4	294084	179140	162297
E7EMB3;E7ETZ0;H0Y7A7;P0DP23;P0DP24;P0DP25	4.6993e+06	264774	260764	4.32935e+06	402776	416897
E7EMD6;O43572	211952	Filtered	20044.4	84980.3	67015.4	42644.9
E7EMN6;P41236	146368	48173.2	62160.8	210209	101950	114988
E7EMS2;G3V3D1;G3V3E8;J3KMY5;P61916	506448	466821	403116	173804	99312.7	88618.9
E7EN19	21534198	270791	286276	9756757	139546	161087
E7EN32;O00255	87786.1	154762	116196	124288	108713	136898
E7EN73;Q8IZA0	55904.5	46100.9	44890.9	35561.7	38282.2	23077.7
E7EN86;P52747	39152.7	37335.8	37492.1	51658.2	49052.4	46188.6
E7END7	222398	183647	160620	87088	103814	84683.8
E7ENR5;H0Y714;Q96G21	58092.8	62455.4	135679	146438	81489.3	156711
E7ENV7;Q86YQ8	20376.4	22958.4	46022.4	Filtered	Filtered	Filtered
E7ENY0;E7EV99;P35611	121906	121175	133052	132559	72958.4	112414
E7EPB3;P50914	3.70948e+06	3.63208e+06	4201450	2.01027e+06	3525329	3.94497e+06
E7EPF1;F8WAD8;Q9P0K1	27410	46985.2	37437.3	Filtered	Filtered	Filtered
E7EPK1;E7ES33;Q16181	543870	798398	942662	476885	891912	967551
E7EPN9	503068	753432	858657	508121	649291	591677
E7EPP6;J3KN87;O14757	160958	45055.5	34961.6	98733.3	86186.1	84980.6
E7EPT4;P19404	214637	109603	255329	415213	669577	231362
E7EQ45;Q9H0R1	207961	231875	239075	107652	231653	199568
E7EQ69;Q9GZZ1	334826	117828	120544	384457	163518	144243
E7EQB2;E7ER44;P02788;Q0IIK2;Q29443	586900	1.53869e+06	1.53812e+06	555542	897939	1.09414e+06
E7EQB8;P51553	345253	83741.5	73236.6	440598	63845.3	64506.5
E7EQL5	73353.2	344094	373668	59032.2	158044	163953
E7EQQ5;Q9C035	68210	94661.2	78491.9	31796	67642	68836.7
E7EQR4;P15311	1.07942e+06	650543	665335	1163637	1.03568e+06	1.0876e+06
E7EQT4;Q9UKV3;S4R3H4	825981	572776	559530	918073	674106	620800
E7EQY4;E7EV10;Q9BTC8	398993	328354	341409	311485	247499	312819
E7ER77;Q7Z2K6	213014	181948	117004	109083	76050.6	103212
E7ERC4	381548	274206	277869	442579	220755	222241
E7ERI8;E7EW49	186852	83120.6	63532.1	102958	72201.7	37796.5
E7ERK9;Q9UI10	247302	294602	297435	225328	400630	323099
E7ERS3;Q86VM9	40469.7	120503	332077	56553.7	153240	143904
E7ES52;P46527	32934.3	Filtered	25123.1	Filtered	Filtered	Filtered
E7ESC6;Q9UIA9	386334	108017	122725	323290	126673	146306
E7ESD2	Filtered	27015.5	26805.7	Filtered	25654.3	26996.4
E7ESG2;Q9HAW4	Filtered	29940.1	28298.6	14047.5	24981.6	24827.1
E7ESL0;J3KQY1;Q9NWU5	163219	255152	258230	515190	269938	284603
E7EST9	159177	164833	175732	124136	156741	162295
E7ESY4;Q13330	187763	301703	295716	245486	390274	371588
E7ET07;Q9NXR8	65562.1	44960.7	34038	Filtered	40815.7	36434
E7ET40;P00749	Filtered	12785.2	19217	Filtered	Filtered	Filtered
E7ETM6;Q8N2H4	50888.7	Filtered	Filtered	114686	Filtered	Filtered
E7ETT1;E7EX59;E9PDR0;P05166	Filtered	Filtered	Filtered	265507	224886	182920
E7ETU5;F6Y5H0;P29558	185156	92427	160332	113023	175082	63913.4
E7ETU7;H0Y9G6;P09001	120630	151983	93952.8	169806	158602	149695
E7ETV1;Q9BWF2	147951	Filtered	Filtered	833649	Filtered	Filtered
E7ETZ4;Q9Y6E2	2159074	873498	774799	2.0314e+06	1.08877e+06	1198547
E7EU05;P16671	135967	147105	131738	Filtered	Filtered	Filtered
E7EUU4	Filtered	Filtered	Filtered	23887.8	Filtered	Filtered
E7EVA0	1.68512e+06	1.11151e+06	1.12674e+06	801347	702807	665602
E7EVB6;E9PEY4;O60941	14724.1	Filtered	3759.45	22011	Filtered	Filtered
E7EVG6;Q5VV67	2818941	Filtered	454007	976949	Filtered	Filtered
E7EVH7;F8W6L3;G3V2E7;G3V3H3;G3V5R9;Q07866	125028	89188.5	94389.4	132593	71051	70197
E7EVH9;Q08623	99051.5	85738.3	98684.8	Filtered	Filtered	Filtered
E7EVJ5	23531.3	13525.7	10512.8	21778.6	8737.66	89592.3
E7EW18;P06746	Filtered	29816.6	Filtered	Filtered	Filtered	515612
E7EW32;Q7L1V2	6772.75	Filtered	7577.98	19591.4	9203.7	51457.6
E7EWD6;Q76L83	44029.5	Filtered	18168.9	44739	44073.1	18789.9
E7EWF9;P11245	1.50989e+06	1.44597e+06	5897375	1.40835e+06	849366	6740485
E7EWR4;P33240	605911	670804	659875	424293	454130	490779
E7EWV1;Q5H8A4	92870.7	99920	85322.5	61067.1	75515.8	90563.6
E7EWW0;Q7Z3J2	33251.6	23941.1	21987.2	8597.52	4168.25	3779.31
E7EX17;P23588	2.1983e+06	1.90471e+06	1.87446e+06	2456981	1.65497e+06	2.47057e+06
E7EX90	329415	440514	482841	248139	540223	528929
E9PAN7	13718.4	Filtered	10920.7	21134	23145.6	20444.8
E9PAV3;F8VZJ2;H0YHX9;Q13765	1.39579e+06	2.76386e+06	2.79001e+06	2.65147e+06	2.50962e+06	2.56455e+06
E9PB61;Q86V81	358840	1.02665e+06	961452	744396	1.40605e+06	1163741
E9PC69;Q7KZI7	67608.4	57569.9	37555.9	67035.5	83062.6	89730.5
E9PCE7;E9PMP8;H7BZ57;P53804	Filtered	215051	244293	45567.2	228865	254351
E9PCW1;G5E9T8;K7EJC8;O95249	140810	Filtered	Filtered	89071	Filtered	Filtered
E9PD50;Q92540	36793.9	50892.3	45677.8	30462.6	35854.5	43714
E9PDF6;O43795	Filtered	Filtered	Filtered	45673.9	75624.9	92426.9
E9PDY4;P17927;Q5SR44	Filtered	Filtered	Filtered	24501.5	72902.6	69797.5
E9PE96;Q9Y6V0	956208	1572877	1.88577e+06	1.42372e+06	1.36141e+06	1322514
E9PEJ6;H0Y547;P98196	67636.5	88530.2	51118.1	49662.6	15144	39511.8
E9PEP7;P08048;P17010	Filtered	98822.8	69583.4	70012	115576	65157.7
E9PER6;O15530	69066.4	60400.2	34241.2	37600.7	46616.6	33548.8
E9PEW8	3.76914e+06	3775149	4.17478e+06	4.54752e+06	3.49504e+06	3574640
E9PF16;Q96CM8	168875	193794	168278	91221.4	79660.3	85379.5
E9PF18	1.37526e+06	713043	635588	854083	562662	674812
E9PF19;Q9Y4P3	256390	222232	204976	284739	311419	263614
E9PF32;H0YAY3	179084	105434	100714	36479.3	21330.2	20687.4
E9PFF8;Q6NW34	126581	Filtered	Filtered	Filtered	14542.2	59095.6
E9PFK9;Q9UJ41	152757	91563.4	90517.1	107427	83356.6	85203.1
E9PFP8;P57721	183662	76568.3	73997.4	340160	34859.5	54987
E9PFR3;Q14738	170894	437510	308762	211198	361915	364178
E9PG19;O94868	Filtered	16869.2	10971	2767.59	17634.4	54879.2
E9PG22;Q8IW35	63745.3	82342.9	65879.8	14997.3	44454.1	61578.8
E9PGC0;P20936	93022.7	62764.1	53599	49772.7	60690.7	43142.1
E9PGK7;O94759	Filtered	Filtered	Filtered	Filtered	20126.8	24349.1
E9PGM1	1.09574e+06	1.14962e+06	1.28216e+06	908870	1.22356e+06	1.23441e+06
E9PGT1;Q15631	1361886	783835	572987	1.06701e+06	603188	661539
E9PGT3;Q15418	201503	178390	180249	95043	114427	118519
E9PGT6;Q99627	295848	75177.1	88244.5	323212	155181	158562
E9PH58;H7BZY4;Q14679	149759	222439	113401	121496	213561	218916
E9PH62;Q9NUL3	172674	210353	201399	116568	113202	109786
E9PH64;Q9Y6M9	67130.5	Filtered	Filtered	175142	Filtered	Filtered
E9PH99;Q9Y4E5	Filtered	22740.5	8580.71	35149.4	Filtered	8354.19
E9PHH9;Q9BUI4	69937.5	30433.5	24488.7	77275.6	48490.2	100731
E9PHI4;H0Y742;O94901	46564.2	47864.9	40411.5	22439.6	18125.8	19714.7
E9PHN6;F6XZQ7;P28161	Filtered	Filtered	Filtered	74896.3	Filtered	Filtered
E9PHV5;P28290	Filtered	47160.9	Filtered	30435.7	57037.1	32084.9
E9PHV6	114740	53600.2	55632.7	48134.1	31966.7	36042
E9PHY0;E9PP23;E9PQY3;P11117	Filtered	Filtered	Filtered	90709.1	114628	101172
E9PHY5	61664.7	Filtered	Filtered	180953	362205	306485
E9PHY8;Q8NDA8	18897.7	26965.7	Filtered	Filtered	4540.04	Filtered
E9PI08;E9PKA7;Q9Y256	53044.4	Filtered	Filtered	136393	76883.5	78126.6
E9PIE4	586667	302383	310133	534869	417192	465233
E9PIF2;Q13206	153149	170258	148091	202518	307268	273827
E9PIK4;E9PIN5;E9PKN9;E9PKZ4;E9PMW4;E9PN66;E9PPM1;E9PQ46;E9PS55;O14683;U3KQ32	220073	134801	133271	378126	266063	257819
E9PIP3;Q9Y4H4	53067.7	10250.4	6005.92	45897	Filtered	Filtered
E9PIT3;P00734;P00735	136960	165966	158759	80471	49956.8	38687.4
E9PJ29;Q86UD1	Filtered	Filtered	Filtered	44057.5	56935	46830.2
E9PJ42;Q5BJD5	38761.5	Filtered	162688	26837.4	Filtered	Filtered
E9PJC7;P27701	512809	125947	121379	323983	205914	197345
E9PJD7	15656.9	13031.3	Filtered	Filtered	Filtered	10790.7
E9PJD9;P46776	3484249	8383162	9517307	5.22318e+06	8.33733e+06	8.29304e+06
E9PJF0;E9PQW4;P27361	189914	73933.8	79073.7	132171	37654.1	65616.6
E9PJF5;G5E9I4;H0YCF7;Q9HCU9	52232.1	Filtered	23420.7	67361.8	5887.54	10864.1
E9PJM3;Q9UK99	434403	Filtered	60092.6	343473	19922	49750.1
E9PJN1;O75676	68986.7	292070	Filtered	51845	119801	Filtered
E9PK05;O14523	Filtered	Filtered	Filtered	6694.81	Filtered	4794.21
E9PK25;G3V1A4;P23528	256822	612095	624239	390644	1.27652e+06	1.25348e+06
E9PK47	1.92275e+06	902349	924047	2171720	1.24422e+06	1.17824e+06
E9PK54	1.03885e+06	563978	621354	651099	738648	750829
E9PK61;E9PL33;E9PM05;E9PS58;O14681	40467.2	81861.2	59316.4	172737	154313	139740
E9PK67;E9PNI7;Q53GL7	94217.1	32789.3	19542.5	98961.8	27660.4	Filtered
E9PK73;G3V173;H0YD41;H0YD96;H3BRW5;O14521	58457.8	Filtered	Filtered	92554.1	Filtered	Filtered
E9PK91	Filtered	Filtered	44679.2	9148.92	Filtered	Filtered
E9PKA8;E9PSC8;Q6ZUT1	Filtered	85507.9	Filtered	Filtered	157228	88483.5
E9PKF3	319001	90412.8	95239.7	167748	69664.2	69607.1
E9PKF6;H7BXH2;Q5H9R7	62885.2	98836.6	103563	138783	214268	204666
E9PKG1;Q99873	1.69221e+06	888696	908456	2.3937e+06	1.30188e+06	1.61122e+06
E9PKP7;P17480	138383	310029	271033	130874	308374	281830
E9PKU7	94873.9	167972	196299	73571.2	274009	134594
E9PL17;Q92989	122355	220552	212401	149877	311863	254501
E9PL57	450004	206870	187624	402083	293419	296409
E9PL71	146218	127956	70705.9	91341.9	13099.7	131882
E9PLI6;E9PS76;Q8N9N8	45135.9	121362	115925	84122.1	152806	150581
E9PLK3;P55786	856215	1.00644e+06	921785	1.22321e+06	1.67569e+06	1.61089e+06
E9PLP0	233692	216202	197458	Filtered	127730	140271
E9PLP8;Q12996	289342	127749	105197	187729	174029	145632
E9PLS9;E9PS18;H0YEN6;O76062	Filtered	Filtered	Filtered	110451	Filtered	83354.2
E9PLV1;Q9NQV6	3.13563e+06	30175.9	Filtered	1.93801e+06	30930.5	29175.6
E9PM19;E9PPF2;P29597	Filtered	48649.5	Filtered	27797.3	36039.1	22470.9
E9PM69;P17980	844836	379398	439690	1158111	743171	738767
E9PM75;Q9NTG7	48581	52504.8	28647.5	22730.5	20891.1	20471.3
E9PM92;O00193	125650	292372	330430	93751.4	406778	576160
E9PMI6;J3KN38;P54105	390392	434294	252377	2887885	1.15894e+06	1.2019e+06
E9PMQ6;Q00613	47122.2	132758	131592	94562.9	106286	115069
E9PMR4;K4DIA7;P48509	173602	120492	67141	153074	84783.9	102380
E9PMS6;F8WD26;J3KP06;Q8WWI1	33675.2	58615.6	64257.3	17662.7	907524	Filtered
E9PN70;E9PQE8;Q9Y296	91142.9	70108.1	71083.2	109668	136411	118272
E9PN78;Q4KMG0	Filtered	55831.2	Filtered	Filtered	87317.9	Filtered
E9PN89	84419.4	38209.5	37130.7	94416.2	Filtered	34456.2
E9PNP3;Q9H7C9	46296.7	45507.5	45291.9	63315.2	91163.5	60122
E9PP15;Q14114	Filtered	57538.5	39982.4	Filtered	Filtered	Filtered
E9PP40;Q15048	44273.4	Filtered	Filtered	28848.2	8719.52	6274.92
E9PPW7;O00217	281242	41157	56577.4	528693	96830.4	139216
E9PQ57;P78406	235808	270912	326747	253792	292675	350634
E9PQA6;Q96EY5	5587.82	Filtered	Filtered	74356.2	Filtered	48831.1
E9PQC4;Q9BZD4	94730.9	18624.7	21457	46523.5	Filtered	14540.3
E9PQK7	82260.3	Filtered	Filtered	34924.4	Filtered	Filtered
E9PQR7;Q9UK41	49481.7	Filtered	Filtered	59914	2503.12	20869.5
E9PQT3;G3V1E1;H0YEP5;P17405	7621.03	58277.5	73734.7	Filtered	Filtered	Filtered
E9PQY2;Q9NQP4	223816	Filtered	Filtered	178586	Filtered	47777
E9PR30	Filtered	2868835	4616407	3.44499e+06	2.97462e+06	4290922
E9PR71;Q9P2Y5	63573.7	22263.2	28422.6	63881	81119.5	72920.1
E9PRH5;H0YEY1;Q9BU19	5824552	Filtered	5731200	10429420	6.98165e+06	5.20977e+06
E9PRI1;H0YDE3;Q96NY9	Filtered	Filtered	Filtered	Filtered	10971.3	13400.8
E9PRQ7;Q04323	120145	218862	237272	296396	433379	540208
E9PRY8;P29692	2760444	590174	852192	2.24207e+06	1.0047e+06	849752
E9PS17;Q96KG9	3.12434e+06	3.87045e+06	2.99037e+06	2.68453e+06	2.17469e+06	2.0545e+06
E9PS74;Q8NBI5	675295	296583	282423	714354	308543	342921
E9PSI1	155793	58545.9	64687.4	202620	49395	62126.2
ENSEMBL:ENSBTAP00000016046;P23142	Filtered	29609	42045.7	Filtered	Filtered	Filtered
ENSEMBL:ENSBTAP00000018574;P05546	Filtered	71542.6	81329.3	29853.3	Filtered	33914.2
ENSEMBL:ENSBTAP00000024146	396273	278771	410589	97481.4	213396	127160
F2Z2U4	89608.3	65206.6	56239.9	97855	101116	86310.6
F2Z2W7;Q8IZ69	102428	197903	174121	147063	171910	137252
F2Z2X4;Q9C0E2	114600	36497.1	12480.2	88619.8	27328.6	33216.9
F2Z2Y6;O95777	534674	91331.2	Filtered	601718	223510	229166
F5GWA4;Q9H3F6	Filtered	78291.8	36957.1	48572.7	53530.4	43908
F5GWD3;Q13889	46808.1	Filtered	Filtered	55169.2	Filtered	Filtered
F5GWF8	154534	82713.6	80062.9	44201.7	Filtered	8400.94
F5GWH5;P61165	387520	64393.7	111910	297522	146421	139571
F5GWI9;F5GXZ7;F5GZ97;H0YGN0;Q9Y3C0	33727.6	25425.9	21549.6	33853.1	23796.3	25616.1
F5GWN5;O00750	30436.4	33055	17486.9	21711.6	Filtered	8378.85
F5GWT4;Q9H4A3	161043	151848	139176	94261.4	107019	76046.7
F5GX09;Q5HYJ3	62556.1	126589	88962.5	68292.5	145653	145954
F5GX45;H0YFQ0;H0YFR8;P55851	Filtered	258086	162046	359337	297790	Filtered
F5GX77;Q9UI30	258162	385257	320873	200374	312397	282209
F5GXF9;P51825	1.28434e+06	210823	811594	444687	218594	2.40737e+06
F5GXJ1;F5H5N1;O75251	299978	316847	298780	306691	342509	262156
F5GXR3;F5H7R9;P20962	Filtered	Filtered	Filtered	224263	134387	116743
F5GXX5;P61803	2.09347e+06	368052	262615	1.572e+06	693871	560097
F5GYF8;O43166	Filtered	Filtered	4713.07	Filtered	Filtered	Filtered
F5GYJ5;Q9NX18	Filtered	Filtered	Filtered	68356.9	13258.5	15045.4
F5GYN4;J3KR44;Q96FW1	596757	126783	134908	866176	403192	336025
F5GYQ1;P61421	391582	94989.1	88910.6	593205	187294	169027
F5GZ00;Q96RR4	115508	77992.4	73164.9	63823.3	53627.9	58332.1
F5GZ54;Q96PE7	217970	Filtered	418989	Filtered	Filtered	Filtered
F5GZ90;Q9NZJ0	524859	81592.2	94469.9	321876	48812	16386.4
F5GZF0;O14519	Filtered	Filtered	Filtered	17302.9	45858.3	Filtered
F5GZG1	54014	Filtered	Filtered	Filtered	33182.9	Filtered
F5GZS6;J3KPF3;P08195	1.0952e+06	1383103	1.44329e+06	976994	1.25938e+06	1280026
F5H039;Q9NQX3	84448.1	72934.2	63691	175636	131243	100930
F5H070;Q9Y4C1	62968.6	21132.5	13183.3	71075	12314.1	38542.4
F5H0F9;Q9UJX4	22995.1	3216.53	Filtered	38329.1	43170.7	13964.7
F5H0R1;Q9H6E5	Filtered	23450.6	73405.3	40431.6	53596.2	48482.4
F5H0U5;Q9NZD2	63195.1	Filtered	Filtered	48648.1	Filtered	Filtered
F5H100	215996	Filtered	Filtered	Filtered	Filtered	Filtered
F5H136	33087.8	Filtered	50742.3	91418.8	158602	113494
F5H148;H3BMT1;Q9NYV6	39306.4	59264.7	30141.9	42928.5	61765.1	53353.1
F5H170;Q8WW22	308984	692540	711650	754327	1.28408e+06	1.64977e+06
F5H1Y0;H0YGT5;Q96B01	29263.4	Filtered	Filtered	18343.2	Filtered	Filtered
F5H2E7;P36941	27938.8	Filtered	Filtered	Filtered	7491.68	Filtered
F5H2X7;H0Y5D5;Q9ULV3	20285.2	27490.3	70901.4	13672.6	60503.5	45207.4
F5H365;Q15436	197607	264984	237130	135910	208375	226569
F5H385;K7EJZ1;K7ENJ1;K7EQS6;Q9BRY0	143094	11002	Filtered	51562.8	13900	12721.3
F5H3P7;O75864	Filtered	570742	791079	Filtered	Filtered	372777
F5H442;Q99816	68334	36039	Filtered	178999	85217.2	86259.2
F5H4N4;Q9NR77	62831	Filtered	Filtered	42012.5	4192.02	2091.9
F5H4R6;F8VY35;H0YIV4;P55209	1.89006e+06	1.78244e+06	2.17359e+06	3.17057e+06	2.14521e+06	2.21891e+06
F5H523;Q9P2K6	Filtered	Filtered	Filtered	68655.2	99536	54029.5
F5H538;J3KNB8;Q9Y6R4	32287.2	68215.7	57781.5	28033.4	49723.6	48115.6
F5H5D3;Q9BQE3	1.04879e+06	1.11818e+06	1.03779e+06	1.21854e+06	1.06565e+06	1.09497e+06
F5H5I6;H0Y8R1;H0YAK1;Q12849	362913	136405	215441	626096	409116	644814
F5H5P2;P12694	115394	164527	141864	70326.6	106041	67251.8
F5H5U2;Q8NHQ9	62519.6	49760.2	76914.8	65268.6	133764	148334
F5H619;Q86XA9	2300.65	Filtered	Filtered	Filtered	Filtered	Filtered
F5H6E2;I3L204;I3L3Y6;I3L501;O00159	52684.6	20352.4	19562.9	17784.5	25524.7	22495
F5H6I7	285955	233411	227472	106987	122486	110331
F5H6U7;Q9Y3E0	198372	137793	178330	254172	317396	281060
F5H702;Q96GC5	119960	76857.7	98086.2	134045	111867	153616
F5H7W8;Q96C57	49604.6	99928.6	95831.9	118649	165298	137447
F5H872;Q13503	34356.5	Filtered	Filtered	85536.9	Filtered	Filtered
F5H8H2;Q03426	103621	90329	70304.1	102679	132672	67588.7
F6RFD5;P60981	123440	161020	181240	445530	173119	248654
F6RGN5	Filtered	Filtered	Filtered	Filtered	Filtered	Filtered
F6RWC2;G3V451;G3V4N6;G3V4Z0;G3V5T1;H0YJ71;Q86TZ5;Q9NRG7	Filtered	8925.44	6873.63	Filtered	21439.4	11067.2
F6S7C4;Q8NEM7	Filtered	17564.8	13314.8	14826.7	25588	18345.8
F6SF04;H0Y3C5;J3KPD6;P08631	340076	289432	266338	79268.8	648467	690811
F6SS63;Q8N5C8	Filtered	215076	287664	68126.6	264278	69738.9
F6UZG9;Q8NFZ0	1.48316e+06	3.22572e+06	3.4376e+06	1338934	3008181	3.09334e+06
F6V2D4	105362	204845	180163	Filtered	Filtered	Filtered
F6V6Z1;Q5VT66;Q969Z3	Filtered	Filtered	Filtered	45518.3	67714.7	73028.5
F6VRR5;Q9BY77	83548.4	186039	172415	244080	446342	453514
F6VZ39;Q9BX46;Q9H0Z9	95725.5	94284.5	46692.4	70568	88832.7	77093
F6XHT0;Q9Y6D0	113294	Filtered	Filtered	62997.3	Filtered	Filtered
F8VNT9;F8VV56;F8VWK8;F8W022;P08962	982689	1868547	2.77062e+06	237889	1.3006e+06	1.44166e+06
F8VP71;F8VVQ3;F8VZA2;H0YIV5;Q6P1Q0	51434.4	Filtered	Filtered	73849.6	Filtered	Filtered
F8VPD4;P27708	1.68266e+06	1.78814e+06	1.63735e+06	1.56988e+06	1.6674e+06	1.73833e+06
F8VPI1;F8VQQ5;F8VQW0;F8VR05;F8VSI7;F8VVJ4;F8VX73;F8W086;F8W201;P55061	56125.1	43874.6	20838.1	27849.4	58719.3	56754.8
F8VQD4;Q8TAD7	Filtered	Filtered	Filtered	35154.4	29048.8	Filtered
F8VQD9;Q9BSB4	98985.9	34644	Filtered	56528.7	41040.7	54120.2
F8VQE1;Q9UHB6	115417	200891	225802	39452.7	74995.7	47706.3
F8VQZ7	226005	301280	278093	294527	370199	337158
F8VR71;F8VRY4;Q6ZXV5	2.58898e+06	Filtered	Filtered	247104	Filtered	Filtered
F8VRH0	Filtered	Filtered	Filtered	20437.5	Filtered	Filtered
F8VRJ2	63357.6	Filtered	428372	277639	315622	247357
F8VSL3;P25208	158893	Filtered	Filtered	216801	294370	Filtered
F8VU08;Q03014	216510	858869	527502	233286	733648	552947
F8VU39;J3KPG5;Q9UIF9	56189.7	28381.2	53088.6	43368.1	113758	38387.5
F8VUA2;F8VVT7;Q9HD42	132255	10503.5	Filtered	192186	41271.2	41314.6
F8VUA6	25795	Filtered	Filtered	Filtered	Filtered	Filtered
F8VUB4;F8VV52;Q9NZN8	100929	129978	132436	89039.1	82202.1	89264.6
F8VV04	Filtered	195653	194320	Filtered	264455	255921
F8VV64;Q63HR2	370730	Filtered	Filtered	194609	Filtered	Filtered
F8VVA7;P61923	476837	34554.3	78070.8	805486	112997	127574
F8VVM2	1.14592e+06	1.19603e+06	1914759	1.85573e+06	1827432	1.77004e+06
F8VVT9;J3KNM6;Q99490	9305.66	43005.5	46100.5	20225.1	55500.7	56980.4
F8VW41;Q86VP3	164944	Filtered	Filtered	Filtered	Filtered	Filtered
F8VWQ5	190573	Filtered	Filtered	47149.2	Filtered	Filtered
F8VWW7;Q8NCJ5	324515	45570.7	40628.6	Filtered	Filtered	Filtered
F8VX04;Q9H2H9	Filtered	102282	89630.3	Filtered	Filtered	Filtered
F8VX10;F8VXI8;H0YIQ8;Q9H9L4	Filtered	30366.5	28078.8	4903.35	Filtered	6666.89
F8VXC8	429832	528433	478934	461456	469648	436353
F8VXG7;Q99590	83694.2	113148	98542.8	205924	233297	261726
F8VYE8;P36873	788449	281586	268014	674738	371777	456787
F8VYN9;P40616	277905	67455.7	81847	481315	142737	142403
F8VZX2	2020814	2.45481e+06	1.92082e+06	1.66941e+06	1.51565e+06	2.47906e+06
F8W038;Q8IXM2	306707	156296	129248	286088	214192	182190
F8W111;P14384	18555.3	14470.5	19948.6	Filtered	Filtered	Filtered
F8W1A0	160357	Filtered	Filtered	Filtered	Filtered	Filtered
F8W1A4;P54819	2.11864e+06	133668	195308	2.08617e+06	222317	277951
F8W1I9;Q6JQN1	Filtered	Filtered	Filtered	14127.2	Filtered	Filtered
F8W1J4;H0YHE2;Q8WYA0	389363	Filtered	Filtered	478932	Filtered	Filtered
F8W689;P48382	13968	18757.2	22706.6	1071.12	10061.4	13277.8
F8W696;P02647;P15497	219272	248634	277318	88520.5	136221	289000
F8W6D1;Q9NWF9	Filtered	Filtered	Filtered	3541.19	Filtered	Filtered
F8W6D9;H0Y4F4;Q9GZR1	Filtered	Filtered	Filtered	10677.9	Filtered	Filtered
F8W6N3;Q92560	36594.7	8140.51	44226.7	29396.3	34364.8	40087.1
F8W726;Q14157	594735	462364	453388	685620	462025	437018
F8W727;P62910	862801	2.33035e+06	2203422	2.01021e+06	1.39064e+06	2.0474e+06
F8W785;O00461	37211.6	62326.8	59752	45603.8	73485.2	60161.6
F8W7C6	172736	2.22769e+06	1.09743e+06	Filtered	1.96986e+06	1.12504e+06
F8W7Q4;Q96A26	472883	56614.2	37680	970373	184149	119114
F8W7U8;P49959	142627	196438	187550	314948	357702	365129
F8W8D3;Q14493	17484.8	112944	100768	71397.1	116544	142610
F8W8I6;P31483	424542	1.03198e+06	1286769	778427	932237	1.00366e+06
F8W914	395407	13573.2	39707.9	324073	21245.7	17950.8
F8W930;Q9Y6M1	56617	122504	124960	Filtered	Filtered	Filtered
F8W9W2;P43250	43252.8	39635.7	48826.1	52499.3	76967.9	72725.7
F8W9X7;Q567U6	148604	81370.2	61879.9	187268	51830.1	117705
F8WA39;Q13613;Q8NEC6	60326	49800	48662.1	28149.6	44070.7	55346.1
F8WAI8;Q9NUA8	37115.6	53374.6	107365	16214.1	Filtered	92549.8
F8WAJ0;Q9H8H2	116811	87614.4	67284.5	89465.5	100987	95244.2
F8WAN1;Q69YQ0	Filtered	14715.2	45818.1	29354.7	42416	47486.2
F8WC68;O77932	44184.4	32215.5	40786.4	14042.9	24636.6	Filtered
F8WCT7;Q8N357	46079.4	43489.1	45094.8	Filtered	Filtered	Filtered
F8WDH1;P56557	25990.9	Filtered	Filtered	20206.1	Filtered	Filtered
F8WDK9	Filtered	30521.8	Filtered	Filtered	Filtered	Filtered
F8WE88;G3V394;Q9Y4I1	61713.2	66353.8	69131.5	27339.9	155492	117230
F8WF18	Filtered	Filtered	111080	Filtered	Filtered	147389
F8WF48;Q99442	90934.2	130839	146985	138752	171185	200473
F8WF69;P09496	1.25209e+06	850371	723998	788987	907199	981650
F8WJN3;Q16630	713906	1.44442e+06	1.07941e+06	727305	1.57307e+06	1.06763e+06
G3V0G5;Q8IV38	120399	88676.3	90631.8	100578	86254.5	84252.5
G3V0I5;P49821	107852	162841	171036	262852	257137	271648
G3V113	869724	437054	439503	930447	485581	269349
G3V150;O94766	58119	82764.2	82216.3	153274	170468	153285
G3V161;Q8NAB2	17212912	33089558	28541566	22061140	42738292	40350384
G3V167;Q9UGN5	Filtered	52573.2	37422.9	35779.4	42749.1	57357
G3V169;P29466	80670.1	92312.8	100044	45984.2	13072.9	8318.8
G3V180;G3V1D3;Q9NY33	312566	174534	203687	582009	513691	415930
G3V1A6;P57764	199619	86516.9	241011	75061.3	60579.1	Filtered
G3V1N2	2904504	2778927	2.30724e+06	1.04346e+06	806013	747458
G3V1P3;Q969J3	66681	Filtered	Filtered	40753.1	Filtered	Filtered
G3V1S4;G3V5S9;Q9Y324	42676.1	98749.4	99850.3	74842.6	100756	139339
G3V1U3	Filtered	103511	118255	32926.1	104574	109980
G3V1V1;Q8TBF4	Filtered	Filtered	Filtered	10475.9	23016.1	Filtered
G3V203;J3QQ67;Q07020	2.51585e+06	8755136	10036662	4023866	7.83238e+06	11670082
G3V2H2;G3V3U8;Q9Y2U9	25977.1	38042.5	33889.3	29584.2	31932.9	43414
G3V2H6	79019.9	Filtered	Filtered	Filtered	Filtered	Filtered
G3V2N0;G3V3J9;P59768	183015	Filtered	Filtered	59754.6	Filtered	Filtered
G3V2S6;Q9Y5K8	127348	159672	37549.6	83779.3	47875.5	44151.7
G3V2U7;P07311	228187	75520.5	69760.6	338911	141414	138121
G3V314	Filtered	Filtered	248837	Filtered	Filtered	272166
G3V325	362119	425052	326489	358315	204425	158550
G3V353;Q9H7H0	Filtered	Filtered	Filtered	132875	43548.8	133995
G3V3G9	42211	105099	71962.8	76234.6	72853.8	62023.6
G3V4K3;Q9H9C1	117190	35217.6	53468.2	81374.8	57219.6	63710.2
G3V4X1	72909.4	Filtered	Filtered	10280.3	Filtered	Filtered
G3V529;Q9GZR7	144146	181983	167598	122595	226974	248239
G3V579	92512.1	171437	Filtered	242366	295754	255505
G3V599;Q96PC5	31510.8	Filtered	17555.7	82652.8	32136.3	28686.5
G3V5N8;Q9HBF4	Filtered	49788.5	53234	Filtered	41802.7	Filtered
G3V5T9;P24941	294909	67939.9	57054.9	328675	132589	174524
G3V5W3	Filtered	Filtered	Filtered	93489.4	Filtered	Filtered
G3V5Z3;Q6IN85	135025	75046.8	85326	149036	113006	107658
G3XAF1;Q5TEE8;Q6AI25;Q9NRZ5	853933	Filtered	Filtered	1.19942e+06	1.24877e+06	1.4648e+06
G3XAG1;Q96ME7	45634.7	181900	168902	61630.7	164630	199315
G3XAN4;Q15629	404354	166082	139269	232033	140479	92073.8
G3XAN8;Q9Y5J9	110130	Filtered	Filtered	162699	Filtered	Filtered
G3XAP0	Filtered	15811.6	13895.8	9592.49	18942.9	21287.2
G5E975;Q12824	176608	326314	325492	297666	389350	363103
G5E9A6;P51784	151513	109855	115470	186887	176298	148690
G5E9C2;Q15653	35699.5	53630.8	51773.9	27147.2	31457.5	36754.7
G5E9C8;Q07889	28546.2	98231.7	26539.9	20124.8	338214	124218
G5E9P5;Q86TS9	Filtered	139191	242336	Filtered	79397.9	141508
G5E9V4;Q969F9	37237	Filtered	46905.5	57692	80754.6	62023.4
G5E9V5;G5E9W7;P82650	169320	100767	73808.9	130266	140265	128299
G5E9W2;Q9P2E5	112507	60868.3	97739.2	42433.5	68641.9	49800.6
G5E9Z4;Q8TCG2	21636.2	40939.1	41412	28744.4	43782.1	32062.3
G5EA09	Filtered	Filtered	Filtered	49339.9	23778.1	40370.9
G5EA30;Q92879	88772.7	96800.7	66145.4	339770	338120	317185
G5EA42;Q9NZR1	24197.5	Filtered	Filtered	Filtered	Filtered	Filtered
G5EA50;Q6ZN18	Filtered	Filtered	Filtered	81322.8	185878	174213
G8JLB3;Q9Y606	835965	691659	717043	664414	826403	820489
G8JLB6;P31943	4735546	3.49845e+06	4.08071e+06	4.18722e+06	3852609	3.31249e+06
G8JLD3;Q8IUD2;X6RLX0	105209	84391.1	79044.7	62259	87446.4	58973
G8JLD5	667772	204808	188889	1.00161e+06	649784	591547
G8JLK1;Q9NZ43	76766.6	Filtered	Filtered	51058.1	Filtered	Filtered
G8JLQ3;P78537	114029	Filtered	Filtered	78094.4	Filtered	Filtered
H0UI80;Q8IXH7;X6RLT1	152227	65299.4	72440.9	153741	146206	125300
H0Y2W2	1.57516e+06	631812	649486	1.92995e+06	1.17263e+06	1.07602e+06
H0Y368;O60762;Q5QPK2	546213	279928	240256	554535	424201	411155
H0Y3N9;Q9UPP1	46663.8	165535	169065	64955.4	106740	66390.4
H0Y3Z8;Q08334	Filtered	49650.2	29822.3	36167.6	51995.9	44936.2
H0Y465;P21359	912538	789037	1.33548e+06	1.55444e+06	1724148	1.48361e+06
H0Y4B0;O43414	132450	79149.3	41671.4	65579.4	35842.1	61542.8
H0Y4E8;Q9Y2K2	6776.23	75730.3	70403.4	22637.8	67938	94534.6
H0Y544;Q9UGH3	15809.9	Filtered	Filtered	20147.7	Filtered	Filtered
H0Y5K5;H0Y621;Q9Y282	91788.4	49590.5	55900.9	213931	131458	149255
H0Y6A1;Q9H4D5	39963.4	76601.6	56641.7	39661.1	81088.4	53383.4
H0Y6H0;Q8NB78	99999.2	101784	88956.1	89738.1	63791.4	66756.8
H0Y6I0;Q13439	21320.9	67259.9	27295.6	38557.3	15434.9	77803
H0Y6K5;H0Y7L6;Q02447	15648.8	6077.68	27502.7	6033.96	35652.3	36596.5
H0Y6V6;H0YHZ2;Q6UX01;Q8WVP7	62372.4	7924.98	5393.87	72950.1	14824.3	15139.8
H0Y6W0;O95985	44980.2	54970.7	33408.8	12814.3	Filtered	Filtered
H0Y720;Q9UPQ9	Filtered	24635.3	6430.04	Filtered	Filtered	Filtered
H0Y760;Q9Y4B4	29460.7	29897.5	26162.4	33528.7	26196.1	Filtered
H0Y7D7;Q99941	68270.9	65905.1	87946.1	35893.8	Filtered	Filtered
H0Y825;Q5TCQ3;Q5TCQ5;Q9UMS5	Filtered	73334.1	73873.2	25697.6	246208	267515
H0Y8G5;H0YA96;Q14103	4797467	5375112	5127839	7.55918e+06	6.70419e+06	6.41835e+06
H0Y8X4;O43598	211213	52905.3	90245.6	226363	18535.1	85925.5
H0Y990	76084.6	33980.2	30216.3	68435.5	58636.4	48665.9
H0Y9P9;Q9H8P0	Filtered	15698.4	16530.9	100597	11334.1	11252.8
H0Y9V2;H0YA80;P63146	Filtered	24707.1	Filtered	102775	Filtered	81079.1
H0Y9Y5	Filtered	Filtered	Filtered	Filtered	Filtered	Filtered
H0YA49;P26006	209565	96450.2	86430.6	193655	91623.5	96297
H0YA52;Q9H0N5	383928	Filtered	Filtered	151646	Filtered	38298.5
H0YAV1;Q7LG56	11344	Filtered	Filtered	30408.5	6848.9	6415.36
H0YAW0;O75762	461202	465689	493430	550510	867447	927016
H0YB09;Q7Z3D6	37800	120924	104440	Filtered	Filtered	29388.4
H0YBB2;J3QT83;Q05707;Q4G0W3	Filtered	105513	112981	Filtered	46684	52759.3
H0YBC7;O60238	Filtered	Filtered	Filtered	23185.5	Filtered	Filtered
H0YC07;Q8N573	Filtered	Filtered	721742	Filtered	Filtered	Filtered
H0YCG2	651671	431164	424530	240325	265000	304018
H0YCP6;H3BLW6;Q5T3F8	Filtered	384354	274276	Filtered	397500	281286
H0YCX2;Q96PV7	385210	Filtered	Filtered	136906	Filtered	Filtered
H0YD13;P16070	1.27565e+06	512950	514017	662124	357627	332222
H0YD48;H0YE97;H0YEF7;H0YEH1;H0YEY8	20427.4	Filtered	Filtered	63431.1	42833.9	Filtered
H0YDD3;Q9BVK2	229906	92217.7	Filtered	262684	292345	209170
H0YDK8	Filtered	Filtered	122075	55874.4	21070.2	178314
H0YDM2;O94964	Filtered	761660	107455	Filtered	55459.3	13508.4
H0YDN1	1.55876e+06	1.34692e+06	1.26816e+06	590700	479546	490932
H0YDR3;Q8N5M4	Filtered	Filtered	Filtered	153315	24860.1	23723.3
H0YEB6;O60232	274650	15350.6	13971	290408	102258	81200.8
H0YEE6;Q5T2R2	Filtered	Filtered	Filtered	Filtered	Filtered	Filtered
H0YEF3;Q8TDP1	293721	105485	117741	616757	472666	438581
H0YET9	Filtered	86808.3	100414	31117.3	110917	102836
H0YEW1;Q38SD2	1.03284e+06	787581	609036	657655	770030	681594
H0YF29;Q6P1X6	Filtered	3203.8	Filtered	51950.4	66754.5	12374.1
H0YFD6;P40939	1.20152e+06	1.3308e+06	1179374	1155985	1.39089e+06	1.17377e+06
H0YFN7;Q4ADV7	Filtered	129786	119540	102564	343087	327422
H0YG38	Filtered	73086.8	71705.4	Filtered	Filtered	Filtered
H0YGR4;Q9Y3B8	384698	31770.1	31443.5	193087	41960.6	Filtered
H0YH69;Q9HBU6	28844.3	7872.92	102264	107648	71558.2	61868.9
H0YHF6	Filtered	786050	543352	Filtered	619182	472937
H0YHG0;P82979	710409	878417	999221	1.43451e+06	1536350	1.79927e+06
H0YI09;Q9H8H3	43615.5	Filtered	Filtered	77745.8	55429.9	52930.5
H0YI37	200942	Filtered	Filtered	214929	Filtered	Filtered
H0YI92;H0YIA8;O14910	161749	23076.8	42921.8	87898.3	91555.2	88177.8
H0YIA6;P31270	Filtered	Filtered	4603.87	Filtered	Filtered	Filtered
H0YIB4	146076	92965.1	92785.8	282544	300919	323184
H0YIV9	122757	Filtered	Filtered	97926.5	Filtered	Filtered
H0YJ03	10896.9	Filtered	Filtered	Filtered	Filtered	Filtered
H0YJ41;Q9P203	Filtered	28263.9	27981.5	Filtered	Filtered	Filtered
H0YJ75;Q13362	249731	82955.7	84194	123808	115429	127491
H0YJA2	Filtered	Filtered	64757	98401.5	Filtered	Filtered
H0YKD8;H0YMF4;P46779	290286	514406	570847	1.11643e+06	865789	455225
H0YKN8;H0YL70;Q04726	467822	556224	544933	282392	316878	298260
H0YKR4;H0YN04;H0YNR6;Q9HA82	Filtered	Filtered	Filtered	25121.4	Filtered	16498.9
H0YL22;Q9Y375	85080.1	30823.3	47175.3	68118.2	61854.8	46494.2
H0YLE5	Filtered	18353.3	14719.4	Filtered	Filtered	Filtered
H0YLN3;H0YMD6;H0YMR1;J3KNP4;Q9NPR2	Filtered	17598.5	Filtered	Filtered	10136.1	Filtered
H0YLN8;Q96QT4	24331.9	29654.4	Filtered	17162.3	Filtered	Filtered
H0YM61	74225.1	Filtered	Filtered	Filtered	Filtered	Filtered
H0YMT3;Q6P4I2	Filtered	Filtered	Filtered	48676	38157	62242.5
H0YMV8;Q71UM5	692856	1.31215e+06	218232	364310	148553	888408
H0YN26;P39687	952268	956680	870480	2266196	1.59005e+06	1.7465e+06
H0YN78;Q9BV29	Filtered	5177.94	Filtered	Filtered	Filtered	Filtered
H0YN81;Q9GZS3	385246	265881	210979	231070	245229	129633
H0YN99;Q9H792	Filtered	Filtered	Filtered	Filtered	Filtered	Filtered
H0YNE9;Q92930	158902	45996.4	48707.1	96948.9	Filtered	31030.4
H0YNG3;P67812	1.35847e+06	476833	448888	1.32195e+06	566610	524780
H0YNG5;P49641	50930.2	47024.9	43204.6	78488.2	63043.2	52372.3
H0YNH8;Q9BZF9	7555994	Filtered	9819.67	19240530	Filtered	Filtered
H0YNJ9	188760	175136	171683	200599	133118	139900
H0YNK8;Q5J8M3	114715	18342.7	20485.8	136294	25589	39051.4
H0YNX7;P30047	48139.9	Filtered	81666.5	38844.5	Filtered	Filtered
H0YNY8;O00470;U3KPR8	119288	134852	84734.1	Filtered	Filtered	Filtered
H3BLT9;Q7RTR2	120959	Filtered	Filtered	7386.47	12798.8	Filtered
H3BLV9;Q96SB4	213585	283686	274053	216106	264069	242419
H3BLY3;Q86X95	Filtered	Filtered	Filtered	153491	Filtered	Filtered
H3BM14;H3BM74;Q9Y5A7	30127.3	Filtered	17257.1	35256.7	61785.2	57627.9
H3BMD8;P56211	299356	44443.5	43893.7	329470	55018.4	32728.8
H3BMF4;Q9H2V7	118420	131761	145127	70902.7	123427	134175
H3BMM9;H3BTC0;H3BV80;Q15287	1.10632e+06	1.22671e+06	1079358	1.10381e+06	1.15159e+06	1.19077e+06
H3BMP0	38686.9	43681.4	96710.2	Filtered	Filtered	Filtered
H3BMQ2;Q9UHA3	Filtered	216091	228777	135131	257702	291956
H3BN06;H3BU39;H3BUD5;J3KSR6;Q96MX0	263499	Filtered	Filtered	167679	157660	76137.8
H3BN13;H3BPR6;H3BST1;H3BU57;Q9UL45	Filtered	9113.66	Filtered	Filtered	Filtered	Filtered
H3BNA2	430764	Filtered	Filtered	112294	Filtered	Filtered
H3BNC9;P08708	140334	617914	590690	97963.1	519068	524803
H3BNM4;J3KNE2;Q8NBZ0	126174	Filtered	Filtered	109329	Filtered	Filtered
H3BNT2;O75208	38548	6009.1	3982.69	53936	27298.3	22241.3
H3BNT4;Q99547	29688.2	Filtered	Filtered	36041.9	Filtered	Filtered
H3BNX8;P20674	1.38229e+06	140663	162709	1.42147e+06	272803	233168
H3BP20;H3BS10;P06865	591526	1.19684e+06	833729	354560	500520	519327
H3BP28;H3BS11;I3L1T0;Q99807	Filtered	Filtered	Filtered	31280	Filtered	Filtered
H3BP85;H3BPN6;H3BT78;Q6PHR2	73964.7	Filtered	Filtered	Filtered	Filtered	Filtered
H3BPE1;H3BQK9	490428	444894	359555	199336	144221	142176
H3BPE7;P35637	285466	1627011	1.80262e+06	752950	1.90723e+06	1.4741e+06
H3BPJ2;Q15041	263795	Filtered	Filtered	203136	Filtered	Filtered
H3BPJ9;O96000	233853	Filtered	Filtered	626967	89461.5	92040.7
H3BPK3;Q16775	70696.4	99191.3	86346.9	47915.7	115644	42705
H3BPR3;Q8WV41	Filtered	Filtered	13546.4	20600.8	Filtered	8781.33
H3BQF6;M0QZ67	Filtered	Filtered	Filtered	40009.2	18331.7	Filtered
H3BR23;O95273	9481.67	Filtered	Filtered	23048.4	Filtered	9836.49
H3BR29;H3BSM7;Q96GQ5	59137.5	105336	102089	38032.4	38837.5	43724.8
H3BR70	313562	414616	351827	782146	746003	523178
H3BR94;Q9BTE1	85449.4	167738	176341	74575.8	137804	159267
H3BRF9;Q96K21	64800.3	46546.4	34245.7	44016.7	55338.4	46708.3
H3BRK9;Q9UKV5;R4GNG2	85957.5	Filtered	20279.8	87508.5	Filtered	Filtered
H3BRL3;O14562	416765	735452	702932	449683	579480	607647
H3BRR6;Q9BQ83	Filtered	47764.6	50021.5	Filtered	63372.6	69909.5
H3BS42;Q9H5H4	29810.3	Filtered	95526.9	31511.1	72187.3	80475.5
H3BSF1;P04731;P13640;P80294	3994.66	Filtered	Filtered	Filtered	Filtered	Filtered
H3BSS0	7231.05	Filtered	99840	Filtered	Filtered	Filtered
H3BSS6;Q9H2Y7	31733.3	46227.3	47479	36059.9	28476.9	24480.3
H3BSW6;Q2VPK5	107471	85236	67188.7	141482	110744	89200.7
H3BSZ7	86326.8	82003.2	92567.7	30704	45130.8	43459.1
H3BTB7;Q5JPH6	131007	5997.56	49431.7	56509.9	30461.1	53504.2
H3BTU6	96527.4	54370.8	66312.8	Filtered	22456.1	Filtered
H3BTX0;Q9BTK6	128102	51433	Filtered	56228.6	Filtered	136825
H3BU49;Q9Y2Y0	27366.7	Filtered	Filtered	113345	Filtered	Filtered
H3BU86;O14662	27843	Filtered	Filtered	60900	7965.61	5565.58
H3BUX2;J3KNF8;O43169	490745	99832.4	135275	830341	257803	313258
H6UMI1;O95166	74086	90103.4	77426	76551.9	Filtered	28131.4
H7BXD5;H7C2Z6;P28676	106159	40870.9	26896.7	55684.7	53992.8	56344.8
H7BXF4	198627	68822.4	74638.3	176659	152963	160979
H7BXH9;Q8WXB1	576214	3230150	2.47156e+06	785780	3580553	1.30165e+06
H7BXI1	373903	646249	600437	356992	414933	513385
H7BXP1;Q9NYR9	Filtered	16085.8	Filtered	54002.1	Filtered	65946
H7BYC8;Q8TCX1	372222	Filtered	Filtered	Filtered	596707	Filtered
H7BYF2;Q5JRG1;Q9BVL2	126736	148428	60295.1	185846	88155.8	90665.1
H7BYP4;Q9H930;U5Y3L1	234738	355812	329050	191953	691874	694800
H7BYW5;P31321	59213.4	94571.8	83446.6	30094.4	6812.7	82123.9
H7BZ14;Q9H2H8	73335.7	105339	85098.9	66910.4	151895	143660
H7BZJ3	3696188	11530846	10441973	5210080	6947381	14035956
H7BZK6;O75317;P62068	64767.2	Filtered	313310	104333	235968	267276
H7C096;J3KN59;Q12982	134696	185806	163685	130643	127577	144054
H7C0G1;Q9H330	15018.3	Filtered	Filtered	18193.8	17624	Filtered
H7C0N4	26750.2	82842.4	Filtered	159175	147390	128274
H7C0S8	Filtered	Filtered	Filtered	27597.4	Filtered	Filtered
H7C0V5	7156.26	Filtered	Filtered	5531.15	Filtered	Filtered
H7C1F9;Q2PPJ7	63984	35393.2	46252.7	77172.4	66312.3	60462.3
H7C1I0;Q96K37	111578	33514.6	Filtered	81241.7	15775.3	20143.6
H7C1J4;Q6BDS2	628984	866423	4.19342e+06	1284710	15600.6	1.58377e+06
H7C1M2	Filtered	23953.3	19357.4	28650.8	60565	85915.7
H7C1M5;Q9H147	238253	214549	194756	161102	173534	191417
H7C1N3;O15155	103825	Filtered	Filtered	65138.3	Filtered	Filtered
H7C1U3;Q5T0F9	99152.7	43859.1	43498.2	18252.1	34887.9	31930.3
H7C1U8;Q9BUR5	207023	60868.4	257442	293371	237801	225718
H7C2Q8;Q99848	467248	345020	303109	552317	695091	706170
H7C2U8;Q9H0X4	Filtered	42257.3	44584.7	25711.8	39071.1	65321.3
H7C3C4	39480.4	Filtered	32827.9	23003.3	Filtered	Filtered
H7C3P7	37397.2	52142.9	72625.5	118144	97238.4	71761.9
H7C4T5	402246	170754	204655	460099	134002	133413
H7C4X9	51775.9	75423.5	71815.8	84021.5	82921.7	93648
H7C593;H7C5U3;Q9H3U5	122472	245866	259050	117706	230010	142635
H7C5G1;Q2TAA2	30853.7	Filtered	Filtered	Filtered	Filtered	Filtered
H7C5W5;P41219	Filtered	Filtered	Filtered	Filtered	38985.8	38562.6
H9KV75	17338.7	Filtered	Filtered	Filtered	Filtered	Filtered
H9ZYI9	111054	116018	177508	99635	103118	Filtered
I3L0A0	1.62822e+06	3.26465e+06	1.77168e+06	2.29088e+06	2.68699e+06	2.83685e+06
I3L0E3;Q9Y2R5	41245.2	77056.6	57161.9	234476	183624	106912
I3L0H8;Q9NUU7	536600	171887	257654	702520	457003	457008
I3L0M3	Filtered	50591.4	75728.2	16552.3	109594	92484
I3L0N3;P46459	1.18099e+06	501708	537167	714429	469535	428777
I3L0U2;Q9Y6M0	Filtered	Filtered	Filtered	40512.4	83215.3	72176.5
I3L0U5;Q6PK04	Filtered	Filtered	Filtered	58574.7	73288.4	71561.5
I3L0X5;O75391	111135	190659	134204	126805	181346	185542
I3L112;P52429	20951.7	Filtered	Filtered	30503.4	Filtered	Filtered
I3L170	Filtered	63205.7	76302.6	8948.53	29820.8	Filtered
I3L1H5;Q9BZG8	133775	49960.6	54265.3	97811.2	54976.9	59188.8
I3L1P8;Q02978	748823	223011	203527	811466	361121	361828
I3L1Q3;I3L2A9;I3L2T0;I3L3N8;I3L437;Q8TE02	292713	Filtered	Filtered	204087	Filtered	Filtered
I3L1T3;Q9GZP9	52825	47722.6	Filtered	49309.6	Filtered	Filtered
I3L1Y8;I3L3Z0;Q9HBL8	42312.8	9679.46	Filtered	41044.4	62263.9	67035.2
I3L1Y9;Q96CP2	67461.1	27081.6	12453.8	72560.2	25211.3	39969.1
I3L213	39651.8	29500.3	Filtered	78769	32882.3	54033.8
I3L295;J3KT75;J3KTK8;J3QQZ4;J3QRD5;J3QS48;J3QW43;O75352	183246	151614	152168	215610	273841	275946
I3L2B0	583619	280568	308258	152577	556366	593279
I3L2C7;P57678	302999	89765.7	87449.3	206636	123547	115821
I3L2J0	Filtered	31120.6	27212.4	Filtered	14015	21115.8
I3L2J1;Q9Y3C7	4429.23	Filtered	Filtered	5258.43	Filtered	Filtered
I3L328	Filtered	232873	194980	Filtered	272153	229163
I3L3K7;Q12968	36551.1	46350.7	33161.2	35749.4	68185.4	40842.9
I3L3Y0;Q2KHM9	Filtered	118294	131059	18612.7	197430	175093
I3L3Y9;I3L4X7;Q13227	Filtered	30729.6	Filtered	Filtered	Filtered	38924
I3L448;Q5TC12	Filtered	Filtered	Filtered	123802	33222.6	39885.5
I3L4A2;Q9UIC8	76349.4	72663.4	69139.5	92828.5	100087	104964
I3L4N8	97054.5	78702.2	78380.9	Filtered	Filtered	Filtered
I3VM54;Q9Y2K7	219842	143643	131664	194595	210324	177345
J3KMX3;P02771;Q3SZ57	107312	222063	226145	81350.7	Filtered	155205
J3KMZ7;Q9H0H0	65417.3	30081.9	78232.3	52709.5	27378.8	29499.2
J3KMZ9;P01130	46817.7	91524.2	110785	86739.7	126815	113680
J3KN16;Q5VYK3	653995	487758	395421	434981	502442	476569
J3KN66	314482	326392	296259	261062	246359	270814
J3KNA0;Q15070;S4R3Q9	94804.3	43754.6	38267.8	147437	75424.5	48872.4
J3KND1	77257.7	Filtered	Filtered	109927	39768.6	Filtered
J3KNF4;O14618	91812.4	81821.7	78869.5	114386	140600	143116
J3KNN3;P15735	75203.1	Filtered	Filtered	69717	26802.3	26064
J3KNN5;Q9UJV9	158604	173240	131347	255166	260464	248283
J3KNN7;Q7Z569	16362.1	50354.9	49491.7	31743.8	64555.4	64300
J3KNS1;Q9UPW5	23531.9	17022.3	17576.3	16864.9	Filtered	8564.22
J3KP15;Q01130	1439186	4303805	3677349	2.03718e+06	4.83251e+06	4115649
J3KP58	155726	47853.1	36083.2	59818.1	31806.9	28234.6
J3KP75;O75167	28375.2	38923.9	53800.2	10829.3	12672.8	Filtered
J3KPD3	35657.2	42931.8	52272.1	104688	135013	139415
J3KPH8;Q8WUI4	2375.29	25387.5	26656	65790.5	76525	71696.8
J3KPP0;Q9Y6G3;S4R2Z7;S4R360	Filtered	61645.1	87488.5	52852.2	13936.6	101530
J3KPP4;O95232	199060	185564	184437	345984	293122	369708
J3KPQ4;Q9BRR9;R4GN15	49233.3	22992.2	15385.6	29608.8	Filtered	Filtered
J3KPS0;Q9NXW2	34752.8	65508.1	85897.8	122010	189888	224958
J3KPT0;Q6V1X1	29863.1	56936.9	24812.7	51496.9	30102.3	36989.1
J3KPX7;Q99623	2843463	1.18029e+06	1.06401e+06	4.07416e+06	2.20359e+06	2.38808e+06
J3KQ26;Q96C12	30607.6	19517.6	14795.5	17269	4908.09	2827.4
J3KQ32;Q9NTK5	2.19999e+06	1.61015e+06	1.55745e+06	1.43798e+06	940353	1.08145e+06
J3KQ34;Q9H9Q2	124554	19513.5	25593.6	309953	51859.2	48812.3
J3KQ48;Q9Y3E5	143416	63616.3	61222.6	133908	82053.7	83898.6
J3KQ69	2.4716e+06	3472650	3.21843e+06	1.25759e+06	1.91596e+06	1.67559e+06
J3KQJ1;Q8NBJ7	316732	161135	145752	268270	158089	162926
J3KQQ5;Q96FL9	61897.9	32002.3	28352.6	31276.4	Filtered	Filtered
J3KQS6;Q9NWV8	113440	80303.5	68104.7	92201.9	70163.4	67837.6
J3KR35;Q8WUD4	120071	268437	283153	87790.4	161963	224858
J3KR55;P35236	356187	128709	255265	246832	90890.2	44790.8
J3KR72;P49848	68707.1	64071.5	66445.6	58729.1	113743	84404.6
J3KR97;Q9BTW9	203454	66123.7	75633.1	96573.8	45854.7	47633.1
J3KRA9;Q96Q15	285679	191383	205566	224513	163546	177358
J3KRP6;J3KT74;J3QQM2;J3QQW2;J3QS72;Q15532;X6R3J2	126630	45732.8	36497.9	148602	41142	30830.8
J3KRX2;J3QLB2;J3QS49;Q8N1S5	291115	243767	193797	227490	255800	254286
J3KRX8	27872.3	Filtered	Filtered	Filtered	Filtered	Filtered
J3KS15;Q14197	155796	227370	217743	224954	276158	256811
J3KS17;P02749;P17690	Filtered	106001	95992	Filtered	48605.8	49592
J3KS52;Q8TDQ1	90941.2	68145.9	98539.1	Filtered	Filtered	Filtered
J3KS54	Filtered	48844	Filtered	33018.2	Filtered	Filtered
J3KS81;Q8N511	65388.3	Filtered	Filtered	32358.6	Filtered	25006.2
J3KS94;J3QQK6;P02686	98085.8	32905.8	36417.6	139527	Filtered	26370.5
J3KSJ5;J3QRG5;Q9BQA9	263822	70849.3	54995.7	Filtered	Filtered	50718.3
J3KT68;Q5BJF2	457340	124686	133683	350993	183696	131816
J3KTA4;P17844	3.25627e+06	4173873	3.7015e+06	4.10073e+06	5188683	5066433
J3KTD8	103389	Filtered	20510.3	67107.1	109336	68137
J3KTE4;J3QR09;P84098	801092	1.3459e+06	1.5473e+06	914799	1.2304e+06	1.28066e+06
J3KTF8;J3QQX2;P52565	825281	1.36019e+06	1.44598e+06	610943	1.53575e+06	1.41277e+06
J3KTI2;Q9BRT3	244122	102085	Filtered	276793	258373	314115
J3KTL2;Q07955	2.24517e+06	2914153	2.38062e+06	2.43893e+06	2474496	2.22257e+06
J3KTN0	Filtered	110939	91765.7	Filtered	30484.2	Filtered
J3KTN6;J3QLV8;J3QRB9;Q9Y5W9	34795.6	Filtered	Filtered	51668.5	Filtered	Filtered
J3QKK3;O43502	77688.8	Filtered	Filtered	66390.4	45417	Filtered
J3QKV4	103195	Filtered	Filtered	Filtered	Filtered	Filtered
J3QL06	235649	Filtered	Filtered	Filtered	Filtered	Filtered
J3QL56;O75880	140126	25537.4	48333.3	170821	65391.5	48673.1
J3QLE4;Q6P1R4	27309.7	Filtered	23794.5	77090.2	45046	Filtered
J3QLQ3;Q8WVD3	26701.6	Filtered	Filtered	42176.3	24698.8	Filtered
J3QLS3;Q9Y2R9	56526	Filtered	Filtered	150722	90608.8	50330.6
J3QQJ0;Q9UHR5	174408	244955	205939	185805	265309	246816
J3QQJ5;Q9Y2L5	32958	52890.1	56336.5	19813.6	32205.3	31338.7
J3QQM5;Q9BT23	76691.9	101946	126295	78310.8	284215	264929
J3QQW9;Q15022	97761.6	158431	139699	78287.8	167996	204137
J3QQY2;J9JIE6;Q9UM00	410969	305185	215530	556730	310443	486467
J3QQZ9;Q9NVS9	103411	73358.4	81197.8	150057	313156	357138
J3QR07;Q96MU7	196233	216602	236563	197649	296569	279071
J3QR53;Q96HE9	106344	31268.1	25325.8	50069	26280.4	2706.7
J3QR65;Q9NYA4	Filtered	13158.5	14112.8	Filtered	45452.1	52359.1
J3QRD1;P51648	Filtered	Filtered	Filtered	290687	336239	366225
J3QRG1;Q6PK18	18595	57777.8	47938.3	19073.6	93133.8	89501.8
J3QRM9	24953.1	Filtered	Filtered	21245.7	Filtered	Filtered
J3QRS3;O14950;P19105	3.05663e+06	1.52311e+06	1.53181e+06	2.03954e+06	1.47241e+06	1387596
J3QRS9;O43670;X6R4W8	800639	1053728	750858	489374	1.13517e+06	620544
J3QRU1;P07947	576951	277706	252344	172063	34145.1	56149.1
J3QS03;Q9GZX9	Filtered	Filtered	Filtered	Filtered	Filtered	58047.2
J3QS41;P42694	54741.4	43998.6	39805.7	73999.8	51859.5	41183.9
J3QS69	367420	Filtered	Filtered	78480.7	113066	75018.8
J3QSF7	Filtered	Filtered	Filtered	40013.8	45176.9	46248.2
J3QSH4;J9JIC7;Q14119	5058.51	15325.8	19042	8377.64	8539.76	11529.3
J3QT28;O43684	1852307	2.03897e+06	2.09526e+06	1.82388e+06	1.9973e+06	2.25628e+06
J3QT35;Q8TCP9	110439	233600	331312	235706	433849	448177
J3QTA2;Q99933	18942.6	25319.2	Filtered	84104.5	173707	143219
J9JIC5;Q9HAS0	8729.68	Filtered	Filtered	29525.4	105962	10210.5
K3W4U1;P06734	54390.5	36080.1	52710.8	117871	Filtered	Filtered
K4DI92;Q6NW29	291262	152994	131556	275269	122267	134083
K4DI93;Q13620	82871.3	158314	130872	137311	144765	125749
K7EIG1	678963	551397	670552	582609	725994	713090
K7EIU8;Q13485	1.18622e+06	1.34238e+06	1151662	165150	25594.5	64516.8
K7EIY1;Q9Y421	Filtered	Filtered	58481.7	82223.2	104531	84723.4
K7EIY4;K7ELY2;O60499;Q5U8S2;X6R2W0	119231	Filtered	15656.3	123862	64292.9	Filtered
K7EIY6;Q9BV68	147220	100703	99484.9	88578.4	98735.8	86387.5
K7EIY8;Q6PI98	Filtered	Filtered	Filtered	41802.8	64938.8	Filtered
K7EJH8	Filtered	Filtered	Filtered	80876.4	238346	245133
K7EK01;K7EL46;K7EL74;K7EL93;K7ELS2;K7EMI0;K7ENU2;Q96GC9	215506	94071.6	120811	Filtered	166738	200681
K7EK07;P84243	43423600	55619884	75999496	34478436	6885915	43974256
K7EK33;K7EQ55;Q96EP5	1.22798e+06	1.02981e+06	962570	1.03939e+06	736954	1.00673e+06
K7EK35;P42229	104492	70800	69375.4	122236	109193	113914
K7EK60	76947.5	Filtered	Filtered	122669	Filtered	Filtered
K7EKE6	1.00005e+06	1.52972e+06	1.30993e+06	934775	1.0191e+06	1.00302e+06
K7EKJ9	320337	Filtered	Filtered	172915	Filtered	Filtered
K7EKM7;O75264	Filtered	81798.3	92722.7	Filtered	Filtered	Filtered
K7EKQ2	Filtered	Filtered	Filtered	Filtered	85430	80491.5
K7ELB1;K7ER10	Filtered	74156.1	159180	120870	118549	163989
K7ELC2;P62841	54110.4	1.23812e+06	1.29514e+06	334583	800951	1.13184e+06
K7ELL7	1.36591e+06	977593	969582	1.28644e+06	1.02877e+06	897867
K7ELQ9;Q6UW68	206231	100017	87887.1	144925	95367.5	106948
K7EM18;P41567	228321	122500	130129	231827	128024	149687
K7EM38	161178	58561.8	78102.3	89731.9	44394	46197.9
K7EMQ3	16409.7	90997	60015.2	74479.7	155909	135437
K7EMR7;O75298	959772	Filtered	Filtered	89229.8	Filtered	Filtered
K7EMX1	154175	Filtered	Filtered	80818.3	Filtered	Filtered
K7ENF0	190533	Filtered	Filtered	80772.8	Filtered	Filtered
K7ENG2	2066955	1.80847e+06	1.88883e+06	1.76899e+06	1.36278e+06	1.41924e+06
K7ENL9;Q96DM3	81355.3	45188.1	49929.6	43375.1	26130.7	Filtered
K7ENW6	1.17823e+06	1.41381e+06	1051502	1072475	1.324e+06	1.12146e+06
K7EP90;Q9BTD8	132303	139422	137871	87814.4	88337.8	89225.4
K7EQA1;O14737	1.60808e+06	69374.5	113160	996501	213337	257696
K7EQY5;P42679	Filtered	Filtered	Filtered	10388.8	Filtered	93640.8
K7ER00;Q9Y285	947307	525101	442687	943104	783512	677652
K7ER15;Q9H0R4	28179.9	9135.52	Filtered	77415.9	59627.8	64896.7
K7ER90	131315	167836	173263	124671	308566	294145
K7ER95;Q92918	139116	163034	147502	48393.8	117018	20993.3
K7ERC8;Q06136	352173	203226	196563	78139.9	109888	79721.1
K7ERD7;O95707	Filtered	232145	135286	25510.8	214531	214680
K7ERG9;P00746	Filtered	62475.3	32051.3	Filtered	Filtered	Filtered
K7ERV3;P04183	209362	76936.9	85209.9	224124	88655.2	82169.3
K7ES61;Q9BYD3	Filtered	169464	120380	155715	173910	133218
K7ES70;P55083	Filtered	Filtered	Filtered	Filtered	Filtered	Filtered
K7ESE6;Q9BUM1	57731.4	Filtered	Filtered	164561	32423.6	9963.46
K7ESN3;Q8N2G8	Filtered	Filtered	14586.8	24374.2	17368.1	39061.7
K7ESP4;Q8WVC6	9574.48	7950.29	Filtered	32312.9	39437.3	54319.6
L0R6Q1	453480	37739.3	25969.4	353046	100252	82551.5
L0R819	159481	Filtered	Filtered	86727.4	13489.6	Filtered
L0R8F8	Filtered	Filtered	Filtered	101286	Filtered	Filtered
M0QWZ7;Q9NP81	67653.4	129349	136326	73174.7	98465.9	103841
M0QX46;Q6UUV9	218402	186190	164822	Filtered	89463.9	80897.1
M0QXC4;M0R0F2;M0R189;Q8N594;W4VSR2	1779298	1.31034e+06	1.02012e+06	3.25366e+06	2.09307e+06	1.79737e+06
M0QXP1;Q10586	Filtered	Filtered	Filtered	48030.8	39661.5	41310.5
M0QXX4;Q9Y664	Filtered	Filtered	Filtered	38234.3	30856.4	47362.5
M0QXX8;M0R1L7;O43633	121606	Filtered	Filtered	Filtered	Filtered	Filtered
M0QXZ5;Q96B54	287031	212793	232481	190630	143120	100254
M0QY25;Q86YD1	Filtered	35369.8	17600.4	15785.1	53043.9	45362.8
M0QYM7	100584	58027.3	47958.4	75063.9	45955.2	Filtered
M0QYN0;Q969H8	756253	1.06437e+06	986738	586401	684315	600553
M0QYZ1	93906.9	24172.6	41473.3	52983.1	39164	42127.1
M0QYZ2;M0R0N4;P53680	672267	161221	154336	677567	192871	203536
M0QZ12;Q96CP6	74369	42740.3	17639.4	28155.3	16286.9	Filtered
M0QZ22;Q5PRF9	16134.6	3348.32	10186.2	12284.1	13844	16205.5
M0QZD8	13039.5	3.79386e+06	4.27258e+06	327493	2.65127e+06	3.4018e+06
M0QZM1	389949	118314	108730	413399	147211	147576
M0QZR4;Q92888	799471	819972	887851	248532	315412	344427
M0R0F0;P46782	1.40674e+06	669993	655255	2.17673e+06	1.15053e+06	910450
M0R0P8;Q13459	205601	340078	290454	109595	201388	198317
M0R0X1	51196.1	42413.3	40592.6	35839.8	51823.9	24381.3
M0R2B7;P28340	702765	460506	433724	551076	459986	414889
M0R2P5	47978.7	Filtered	1212.44	Filtered	Filtered	Filtered
M0R2P6;Q8TBC3	110455	171879	162478	36812.5	67989.1	73586.8
M0R2Z9;Q8IX01	152266	107347	99468.3	297637	330404	317745
M0R344	28736.5	8146.31	12735.8	68196.6	62675.1	54462.6
M0R346	41214.4	96597.2	71091.5	74505.2	169144	161499
M0R3A8	1.62629e+06	4.07619e+06	4.1432e+06	600188	1.21775e+06	1.68926e+06
O00115	369718	624517	574532	136856	145017	149689
O00116	436437	521648	539770	274261	398973	398583
O00139	362312	339096	332103	530774	593835	569892
O00148	718109	440976	460326	516358	326768	335318
O00154	929701	1.19725e+06	1259182	1.37094e+06	733854	765024
O00160	263038	607831	556484	351117	493118	493262
O00161	336925	87284.2	71605.9	213009	102956	86429.5
O00165	147845	104202	97214.2	149159	125345	120251
O00170	267057	102215	79891.2	385951	262225	262064
O00178	184666	233004	215674	125507	89693.1	260050
O00182	286583	450000	417695	58459.7	47799.5	35683.2
O00186	95283.1	78074.4	87773.8	118832	110491	105801
O00194	99237.6	31509.6	33472.6	15070	7916.9	8466.72
O00203	292437	351863	301447	258777	249929	246275
O00221;Q7LC14	54781.9	109090	75746	53300.8	67472.4	97859.4
O00231	624582	163691	139548	619228	253933	257629
O00232	502355	121540	116586	521303	180484	162405
O00233	266552	265497	202821	794241	414629	368177
O00238;P36894	Filtered	18202.6	12429.8	Filtered	Filtered	Filtered
O00241	81222	110539	46825.4	6582.99	21850.7	21959.1
O00257	26141.3	57988.7	53073.6	36493.5	25496.4	40537.8
O00264	1.21908e+06	309040	278878	981464	450136	416137
O00267	597887	482140	465766	360373	313984	321600
O00268	36452	52480.8	38438.7	39217.2	56285.2	54395.2
O00273	143475	19752.5	15744.7	161680	33063.3	34428.4
O00287	Filtered	8808.61	6899.3	20645.2	23283.3	14904.9
O00291	175271	17353.7	10413.1	318995	205402	160673
O00299	3343913	1.71918e+06	960008	3.70588e+06	858264	909987
O00303	1.02506e+06	445560	535770	940307	575724	644360
O00308	20614.7	12037.4	Filtered	16850.4	37645.6	25401.3
O00311	153989	74329.1	19289.3	2325.29	6709.27	81345.8
O00329	354366	194420	229609	87318.8	124350	124772
O00330	152650	58114	Filtered	162279	170550	152044
O00391	234509	183846	163119	Filtered	Filtered	Filtered
O00399	94152.1	80779.3	5569.59	68130.6	71835.8	63466.5
O00400	80072.9	106568	81763.2	90876.5	113968	52866.1
O00410	975292	279433	267843	1230997	545025	539392
O00411	66228	55010.1	50095.6	53516.9	92068.2	85129.8
O00418	67144.2	98374.3	41940	50811.2	53480.6	81741
O00422	441519	675167	662334	710515	1.19327e+06	777518
O00425	273498	490989	484178	463458	902916	862008
O00429	116514	90807.9	Filtered	91050.5	Filtered	Filtered
O00442	299728	373075	350296	389193	462182	432883
O00443	48339.8	12479.5	29220.9	13115.6	50824.6	41681.7
O00459	34766.4	33177.6	31310.9	75141.1	46174.4	43824.6
O00483	2.02503e+06	242038	236314	1.85178e+06	465382	446740
O00487	1.4407e+06	27818.2	408735	1.34372e+06	664190	645376
O00488	Filtered	139907	166412	70618.2	85444.5	147244
O00499	86771.3	141804	186531	44819.2	119747	155667
O00505	283072	293338	274472	397612	417472	449239
O00512	105217	97257.3	67692.1	54182.2	139263	91413.8
O00519	35254.9	17735.2	20467.7	Filtered	Filtered	Filtered
O00560	Filtered	Filtered	Filtered	137562	198560	225306
O00562	Filtered	10664.5	21434.3	12870.4	12964.8	18595.3
O00566	94368.7	76520.4	88729.2	107158	120410	117903
O00567	494089	909496	829824	702240	1330942	1.20571e+06
O00592	333194	927262	270054	963984	677658	930272
O00602	53914.5	74554.4	77089.8	40970.6	40162.2	35470.5
O00625	243159	252674	209487	157745	93947.3	70787
O00629	244925	162681	146974	167419	209267	142691
O00743	267749	123881	117862	260806	161981	153808
O00754	839922	754830	720515	619380	548359	530229
O00762	Filtered	Filtered	Filtered	139330	55929.6	Filtered
O00764	357993	166255	148151	598280	334309	341747
O00767	44118.4	226075	212075	193207	196549	185454
O14497	92307.3	349751	333676	105776	196007	185444
O14524	85726.5	99446.5	104100	57972.3	185641	122514
O14530	61841	146382	128764	161714	130123	151077
O14545	9031.54	Filtered	Filtered	30481.7	11703.8	13764.7
O14548	101964	39077.1	Filtered	81100.4	63774.9	56988.1
O14561	579922	Filtered	Filtered	418951	19969	16829.2
O14569;U3KQU4	27093.4	39888.6	42776.8	31556.6	42130.4	38066.2
O14578	51551.5	42548.1	29337.3	63880.1	68464.9	61080.7
O14579	702702	65990.2	81373.1	483981	73391.5	75945.6
O14617	281605	183818	181012	138490	157746	146623
O14640;P54792	15108.1	49744.8	32802	9538.58	11123.9	Filtered
O14641	Filtered	67137.3	81296.2	Filtered	101542	91841
O14646	33763.9	108752	99355.5	81877.7	159724	136011
O14656	142072	87877.8	75779.4	191028	127804	121810
O14657	85065.4	124889	135349	49688.8	94087.6	109960
O14672	343516	513132	514644	318680	390042	365343
O14678	11504.7	Filtered	Filtered	Filtered	Filtered	Filtered
O14686	15763.1	15979.2	10824.6	24055.7	17923.1	21046.2
O14727	118096	30126.1	36251.1	103655	40578.2	1683.01
O14732	334059	83805.5	152339	143368	532.601	Filtered
O14733	39966.7	79667.1	70342.7	93891	170031	141470
O14734	113763	63867.4	110935	75140	50961.6	17000.9
O14735	79303.6	36496.7	28307.3	74284.4	62945.4	63991.6
O14744	549689	439516	447011	734255	935426	888995
O14745	1.07919e+06	1.14166e+06	956933	550897	693509	726503
O14776	669727	1.10005e+06	977703	758322	1.22715e+06	1.11423e+06
O14777	91060.8	60866	60679.7	46873.6	32527.3	35216.1
O14787	68993.2	11860.7	Filtered	52122.1	13304.3	26686
O14802	43607.3	70453.6	71776.9	88882.8	97250.4	84367.6
O14818	1.48801e+06	721724	617072	1.77571e+06	1.09101e+06	1.00054e+06
O14828	425568	227118	303976	316905	325522	368689
O14842	Filtered	269900	258830	Filtered	Filtered	Filtered
O14874	163962	Filtered	Filtered	86430.8	79529	40242.5
O14880;Q5VV89	1.69612e+06	516219	826165	437883	324455	325575
O14907	57282.2	Filtered	17386.4	13916.6	Filtered	20177.1
O14908	80991.1	70273.2	62568.3	33278.8	83615.8	36885.5
O14920	96081.3	43846.7	42365.7	304004	385193	39574.4
O14924	19261.3	27582.9	25983.5	12266.9	Filtered	Filtered
O14925	309109	286224	310420	258302	258371	329165
O14929	2771714	798869	734800	1.01451e+06	537561	388595
O14933	146094	143066	114640	1270.64	344542	173233
O14949	Filtered	Filtered	Filtered	369661	Filtered	Filtered
O14957	34586.3	Filtered	Filtered	42761.2	Filtered	Filtered
O14964	152786	244194	230703	109759	188179	232234
O14965	133176	101146	94008.7	126964	180855	175137
O14966	84427.8	63748.7	68685.1	41382.3	Filtered	Filtered
O14974	74422.8	1.34761e+06	974183	233523	1.08774e+06	1005168
O14975	101439	95739.4	83007.9	349962	373904	337790
O14976	204025	211576	185775	188123	215913	104742
O14980	1.66401e+06	440710	377080	1.15914e+06	476211	461722
O15014	33820.1	40705.2	49948.9	47154.5	54059	60776.4
O15020	Filtered	Filtered	Filtered	14496.3	24502.4	26624.7
O15027	114632	173384	112491	114319	107849	87950.6
O15037	42634.4	Filtered	19198.3	84830.5	18169.7	146767
O15042	455361	217491	317396	395146	213873	301214
O15047	71148	83914.6	96617.6	67824.2	25517.8	85029.4
O15056	36673	14502.5	31293.4	Filtered	Filtered	Filtered
O15066	4667558	3.74132e+06	2.18045e+06	1706014	1.10448e+06	1.65608e+06
O15067	1.06057e+06	992010	928629	995706	832630	768131
O15069	5678129	9652223	9114968	8325263	9434775	8912880
O15084	110051	96644.7	76321.6	61220.9	70115.7	68269.8
O15091	75863.5	19841.9	35966	80074	66502.5	64918.7
O15111	45913	54265.9	14973.4	51543.8	23529.8	65633.6
O15116	430924	26704.8	18560.5	233941	29772.7	35559
O15117	65880.4	86964.4	87187.2	Filtered	Filtered	Filtered
O15118	127762	133194	131839	62520.4	56313.8	71611.1
O15120	227854	573943	515994	274529	521914	615833
O15121	32397	38887.1	79868.4	54915.2	113033	73099.2
O15126	74925.3	77686.3	32953.7	99607	102020	79150.3
O15127	427223	486693	410980	208475	267315	182084
O15143	921455	1.09056e+06	1.20365e+06	698033	1.52303e+06	2.99407e+06
O15144	810066	913720	917943	853029	658431	831396
O15145	543759	85139.9	85505.1	522070	98135.3	116727
O15160	509047	193012	223131	229442	351588	303347
O15164	28876.2	114783	118462	62399.2	126008	117650
O15173	242324	168732	151299	342530	283267	239742
O15212	854396	Filtered	Filtered	1.10172e+06	81896.6	Filtered
O15213	246066	200247	161283	41788.9	174236	74806.4
O15226	389824	284696	249080	1.90655e+06	266430	257070
O15228	123086	72054.8	78168.2	51766	52647.3	36052.4
O15235	46946.2	25109.7	49164.8	79423.2	Filtered	36320.4
O15254	24325.1	Filtered	16744.7	19470.7	Filtered	Filtered
O15258	315804	173500	158603	248140	155163	137601
O15260;Q5T8U5	832853	389529	182557	430612	429202	799829
O15269	114484	61839.2	80432.9	135202	105335	115057
O15270	169530	108096	152259	170076	165916	219803
O15294	456414	505383	462418	433190	573035	563853
O15305	358995	195492	177069	241872	140250	142639
O15347	748022	585643	354356	812393	561343	595984
O15355	556220	731184	693123	564631	446744	797779
O15357	71850.6	62294.5	37029.3	107601	81219.4	80859.8
O15371	1.00579e+06	1.26394e+06	1.19734e+06	844298	1.24633e+06	1.19228e+06
O15379	33288.6	63820.9	64385.1	56531	55222.1	66482.2
O15381	102072	157536	199666	46096.4	96580.6	94744
O15382	275989	276608	246493	144959	135805	126754
O15389	55466	72771.5	60064.7	Filtered	Filtered	Filtered
O15397	79080.9	89872.2	38464.4	166442	129467	117099
O15400	294856	49701.5	45783.6	334157	96060.8	124939
O15427	1.1729e+06	349290	516840	1.42473e+06	477572	583632
O15439	57562.7	51503.9	51287.1	Filtered	1.37666e+06	1.25174e+06
O15446	275576	233667	190730	184750	120722	125956
O15498	220676	736371	619487	255788	303761	300303
O15504	57760.1	86250	76617.5	56895.5	105793	82585.7
O15511	820282	103798	83811.5	305001	119341	124908
O15514	240638	Filtered	Filtered	129172	Filtered	Filtered
O15525	61371	Filtered	Filtered	91958.7	83771.1	Filtered
O15541	126150	143421	116506	106294	72590.3	64315.2
O15554	68782.9	56719.4	53146.1	26609.9	5985.82	4523.83
O43143	1.64083e+06	2.52172e+06	2856605	1.59211e+06	2387570	2.79715e+06
O43148	129705	97060	98737.7	128867	105388	119807
O43149	60035.4	37327.5	31794.5	93994.2	27589.1	17481.2
O43156	118729	12995.1	9508.1	151277	17049.6	18286.7
O43157	Filtered	18036.2	Filtered	Filtered	Filtered	27391.2
O43159	82378	152571	51884.4	39971.1	70590.9	66755.2
O43164	Filtered	Filtered	6102.04	11414.4	11683.7	4789.77
O43172	386069	328522	386933	309502	308983	313452
O43181	Filtered	161631	88394.5	118367	144987	111022
O43237	91641.5	68083.4	62111.8	64223.3	57060.3	51236.5
O43242	1.47966e+06	944727	997419	1.29816e+06	1371648	1.33255e+06
O43252	116730	96052.2	99914.1	121698	102286	93362.1
O43264	68925.1	22530.9	18431.9	124382	46965.7	37631.7
O43278	Filtered	50421.8	35091.4	18131	Filtered	Filtered
O43290	135613	187577	227403	202224	305593	296418
O43292	238397	269401	265672	245505	215603	196208
O43294	Filtered	Filtered	Filtered	Filtered	Filtered	Filtered
O43298;Q5JU97	Filtered	Filtered	19165.6	367783	Filtered	Filtered
O43299	31472.1	11968.5	11735	18637.1	15091.5	Filtered
O43303	287941	45527.8	Filtered	45756.6	Filtered	21581.1
O43313	960893	1.57201e+06	1.4644e+06	846993	1.31493e+06	1.25998e+06
O43318	103476	1.16498e+06	487028	99528.1	21736.9	467196
O43324	505587	115166	103697	845766	277933	208279
O43379	61905.1	19682.2	48212.5	9498.25	89655.5	6954.46
O43390	334802	528842	494225	349946	456261	475431
O43395	241938	359239	397214	318703	283831	332958
O43396	778989	817082	788545	550018	730885	667712
O43399	971555	180551	145920	1166232	430113	400771
O43402	39437.5	190713	70075.4	129771	164932	128832
O43422	24022	Filtered	Filtered	17313.1	30006.8	27207.5
O43427	275323	Filtered	Filtered	434376	45746	Filtered
O43447	478328	447472	487070	422084	551244	359708
O43463	38573.9	69571.3	87245.1	24327.5	Filtered	Filtered
O43474;Q5T3J6	488721	Filtered	Filtered	663272	Filtered	Filtered
O43482	60720	32208.4	31258.7	42560.2	31711	29875.9
O43488	329895	243584	230948	210801	146269	186755
O43493	71071.9	29679.7	39202.5	95185.3	46653.4	42659.7
O43504	239964	244446	168561	258825	163666	179298
O43505	Filtered	Filtered	Filtered	65986.5	129818	112519
O43516	716634	328872	436446	221068	97472.8	49057.8
O43524	57775.8	26359.5	33383.3	Filtered	23754.3	Filtered
O43566	Filtered	67048	67307.2	Filtered	40297.9	83136.8
O43583	191181	146942	225784	358576	858782	578948
O43586	88656.3	62917.6	69326.2	108167	58909.8	78759.3
O43592	381144	219681	188346	381864	301539	247714
O43615	833051	498919	488491	1.04701e+06	819714	920910
O43617	674653	33777.3	27048	543936	68164.8	52140.3
O43639	129430	103571	98239	100336	74494	79859.9
O43660	97231.7	233841	219879	105491	314316	308056
O43663	127904	Filtered	Filtered	49692.8	38464.8	34229.9
O43665	93654.3	Filtered	Filtered	150231	27652.1	91775
O43676	274759	230722	211835	450058	272823	312948
O43678	252173	Filtered	Filtered	410629	Filtered	Filtered
O43683	100222	106898	78105.2	30684.4	65506.1	41851.2
O43707	2.56553e+06	1.08973e+06	1.13756e+06	901181	508241	431683
O43709	96834.1	417765	405542	81472.7	291584	241602
O43715	115958	Filtered	Filtered	41717.3	Filtered	Filtered
O43719	263698	468768	461919	129226	345262	222108
O43747	579631	463985	363178	428933	439054	398208
O43752	56540	Filtered	Filtered	104131	14562.1	17197
O43760	529926	Filtered	112955	553646	141928	148265
O43765	684022	384576	398614	503617	303442	366771
O43772	83780.6	171496	135492	90975.9	137525	91259
O43776	1.62724e+06	1.1525e+06	1.17068e+06	1.05122e+06	879595	725124
O43791	1232658	392701	624791	530867	366158	224386
O43805	86362.7	Filtered	Filtered	90787.4	Filtered	Filtered
O43809	490750	91705.6	91963.9	573352	214278	198870
O43813	425980	98550.4	80133.7	528851	39029.1	158700
O43815	175002	182754	161260	99217.4	138275	103306
O43818	821578	912991	826128	624778	859798	791382
O43819	79087.4	16086.3	37159	114751	34603.6	51865.7
O43823	51322.4	102812	106952	58473	59333.6	37704.5
O43826;U3KPU7;U3KQS2	114990	151636	128613	148876	237810	228596
O43852	684573	399496	374471	828535	651380	688826
O43861	Filtered	Filtered	40246.9	Filtered	66109.5	60640.5
O43865	1.85497e+06	1.64711e+06	1.36512e+06	2.71524e+06	2.58103e+06	2.16942e+06
O43913	93073.8	20740.9	17711.8	70133.5	42901.5	39088.1
O43920	76736.3	34060.5	19717.1	158199	90213.3	73919.4
O43924	104279	78839.8	51970.7	118615	116135	92415.1
O43929	70794.3	12583.8	25231.2	66477.3	56314.6	43888.8
O43933	231990	30580.6	21824.5	56130	40437.4	36885.6
O60216	257052	153394	140756	150344	152799	163414
O60220	671583	Filtered	Filtered	693306	107548	89492.6
O60231	197035	136971	132248	195817	176563	199048
O60234	501406	247773	229289	274835	158041	137138
O60235;Q8WZ64	381709	408589	839672	148963	48339.1	236942
O60244	110783	117036	110674	92496.3	128043	117668
O60256	250557	115310	109818	321967	144064	150919
O60264	763860	858372	971470	483589	1098253	1.13556e+06
O60271	Filtered	29022.7	32046.9	Filtered	44931.5	51354.9
O60287	51779.5	21878	19614.6	58776.9	44870.1	41001.7
O60293	Filtered	Filtered	6392.64	22747.7	31613.2	26180.1
O60296	Filtered	31403.1	19200.4	Filtered	50501.1	42437.8
O60306	392317	445198	403215	398811	518412	464202
O60308	329299	Filtered	Filtered	349020	Filtered	300708
O60313	248646	221781	184455	328641	277289	294449
O60318	52328.7	100639	19217.9	61050.6	60027.4	78491.7
O60331	Filtered	92164.1	56721.2	Filtered	Filtered	Filtered
O60337	Filtered	Filtered	39253.5	26429	43324.8	29930.5
O60341	292880	258228	314264	266381	320056	287996
O60343	127021	72392.5	69021.8	36571.6	70160.5	70584.8
O60346	50539.2	89589.7	108575	5031.06	Filtered	Filtered
O60361	144746	186922	4261.71	155196	239050	172323
O60427	24852.6	82430.9	50501.4	32698.9	Filtered	Filtered
O60476	32277.2	46443.6	51408.9	46159.5	41559.5	38878.6
O60488	370341	378860	387305	386771	399549	233703
O60493	143144	296614	284549	449526	506489	561475
O60496	129051	78114.1	78083.5	30504.1	Filtered	Filtered
O60502	76134.6	110566	91002.3	53816.1	59714	55089.1
O60504	129760	282540	240462	44874	20723.9	54876.3
O60506	2645057	2651382	2.31503e+06	2553200	3.01602e+06	2.70919e+06
O60508	69726.6	91995.9	75417.4	66566.7	69214.2	81433.3
O60524	46286.7	96815.7	85801.2	104035	152462	119626
O60547	117143	81154.6	72336.5	54970.5	31730.7	41028.3
O60551;Q5VUC6	29277.6	17885.3	43756.8	Filtered	Filtered	Filtered
O60563	59620.2	40980.3	48046.9	45133.1	56918.7	52912.7
O60566	294604	123580	114303	108917	85068	83570.9
O60568	1.30192e+06	993846	859283	800051	548965	432537
O60573	84870.4	38135.6	45587.5	45835.3	36916.7	52865
[truncated: 4,544 more rows]
