# Supplementary material for: SUMOylation disassembles the tetrameric pyruvate kinase M2 to block myeloid differentiation of leukemia cells
Source: Cell Death Dis. 2021 Jan 20;12(1):101. doi: 10.1038/s41419-021-03400-9 (PMC7817830; doi:10.1038/s41419-021-03400-9)
Supplement: Supplementary file 3 — supplemental table 2 [file 41419_2021_3400_MOESM3_ESM.xlsx]

## Sheet: Table
Supplemental Table 2.Comparative protein expression analysis by LC-MS.
				N.1					N.2					Average
	PG.UniProtIds	PG.ProteinNames	PG.Qvalue	shEV	shPKM2	shPKM2-WT	shPKM2-KR		shEV	shPKM2	shPKM2-WT	shPKM2-KR		shEV	shPKM2	shPKM2-WT	shPKM2-KR
U937	Q01196	RUNX1_HUMAN	0.00122614	556036	432582	422854	335069		224644	510654	238008	248925		390340	471618	330431	291997
	P49715	CEBPA_HUMAN	6.6623e-06	270979	89102.1	273127	232612		225693	47576.1	239859	325464		248336	68339.1	256493	279038
	P17947	SPI1_HUMAN	0.001374	1.17461e+06	479784	639924	717200		1061801	562387	673952	698866		1.11821e+06	521086	656938	708033
	P04637	P53_HUMAN	0.00118182	0	465888	0	0		0	485257	0	0		0	475573	0	0
	P01106	MYC_HUMAN	0.00146689	192521	143833	148032	114660		156354	Filtered	199042	150598		174437	143833	173537	132629
	P16220	CREB1_HUMAN	0.000674349	427683	248531	258508	260704		251762	329273	261709	365607		339722	288902	260109	313155
	P40763	STAT3_HUMAN	0.00031973	319171	390016	291371	319933		292532	416233	284992	312050		305852	403124	288182	315991
	Q13422	IKZF1_HUMAN	7.35235e-05	157168	121156	137514	138938		150744	129535	139684	140994		153956	125346	138599	139966
	Q99684	GFI1_HUMAN	0.00124967	109867	60076.4	135283	132592		115724	51509.5	121155	119805		112795	55792.9	128219	126199
NB4	Q01196	RUNX1_HUMAN	8.10485e-05	173491	182437	138020	163146		188091	205319	170103	196941		180791	193878	154062	180044
	P49715	CEBPA_HUMAN	0.000496318	84488.3	61339	45308.7	100468		64734.2	59608.3	66421.6	61162.6		74611.3	60473.6	55865.1	80815.1
	P17947	SPI1_HUMAN	1.45041e-06	604741	645353	380979	819219		403624	516668	310734	567714		504183	581011	345857	693466
	P04637	P53_HUMAN	2.44997e-07	526160	448357	261037	394578		584294	558767	267103	430942		555227	503562	264070	412760
	P01106	MYC_HUMAN	0.00164326	85165.2	93155.3	114146	122127		100110	141849	97522.6	133823		92637.6	117502	105834	127975
	P16220	CREB1_HUMAN	0.000867089	275919	166413	227637	482192		190694	297437	629821	551379		233306	231925	428729	516785
	P40763	STAT3_HUMAN	3.31824e-07	318094	288134	356858	361797		387392	349366	344493	404154		352743	318750	350676	382976
	Q13422	IKZF1_HUMAN	5.03772e-07	152078	146428	122794	138167		165416	108090	93637.4	111815		158747	127259	108216	124991
	Q99684	GFI1_HUMAN	0.00633759	72939.7	53035.3	45848.9	57092.4		83285.8	61557.8	42991.9	71480.2		78112.8	57296.5	44420.4	64286.3
