# Supplementary material for: SUMOylation disassembles the tetrameric pyruvate kinase M2 to block myeloid differentiation of leukemia cells
Source: Cell Death Dis. 2021 Jan 20;12(1):101. doi: 10.1038/s41419-021-03400-9 (PMC7817830; doi:10.1038/s41419-021-03400-9)
Supplement: Supplementary file 4 — supplemental table 3 [file 41419_2021_3400_MOESM4_ESM.xlsx]

## Sheet: Sheet1
Supplemental Table 3. Patient data and diagnosis
No.	Sex	Age(year)	Chromosome	Blast	Diagnosis
1	F	54	46,XX[20]	0.9	AML without maturation
2	M	71	46,XY[10]	0.565	Acute myelomonocytic leukemia
3	M	69	46,XY[20]	0.755	AML with minimal differentiation
4	F	30	46,XX,t(8;21)(q22;q22)[20]	0.665	AML with t(8;21)(q22;q22.1);RUNX1-RUNX1T1
5	F	43	46,XX,t(8;21)(q22;q22)[20]	0.755	AML with t(8;21)(q22;q22.1);RUNX1-RUNX1T1
6	M	59	46,XY, t(9;22) (q 34;q 11.2) [6]	0.442	Chronic myeloid leukemia (CML), BCR-ABL+
